# Supplementary material for: Forest birds respond to the spatial pattern of exurban development in the Mid-Atlantic region, USA
Source: PeerJ. 2016 May 25;4:e2039. doi: 10.7717/peerj.2039 (PMC4888296; doi:10.7717/peerj.2039)
Supplement: Data S1 [file peerj-04-2039-s001.xlsx]

## Sheet: 400m
ID	Route	Point	Year	EAPH	WOPE	WOTH	SCTA	REVI	AMRE	OVEN	EATO	GRCA	INBU	NOCA	Forest (%)	Exurban (%)	Compactness (%)
46006_4_1986	46006	4	1986	0.02155	0.05146	0.1477	0.02417	0.03134	0.01144	0.003696	0.08354	0.1383	0.8056	0.9936	12.3214	10.8929	42.62
46006_9_1986	46006	9	1986	0.02056	0.2628	0.192	0.03061	0.02954	0.004076	0.003075	0.2825	0.7834	0.4549	0.7337	31.2274	22.9242	0
46006_14_1986	46006	14	1986	0.02528	0.06887	0.07475	0.01738	0.01883	0.004469	0.003724	0.1182	0.3009	0.4996	0.8356	12.2776	4.62633	0
46006_19_1986	46006	19	1986	0.05244	0.07221	0.2352	0.08815	0.02598	0.004257	0.003711	0.1333	0.3152	0.8575	0.5564	12.48	16.221	14.29
46006_24_1986	46006	24	1986	0.0568	0.04739	0.1088	0.02379	0.05917	0.005297	0.003368	0.05995	0.1678	0.262	0.5605	9.04159	15.1899	0
46006_29_1986	46006	30	1986	0.0227	0.05114	0.03248	0.02184	0.01641	0.006277	0.003697	0.04134	0.1375	0.2153	0.1514	0	9.12343	68.62
46006_34_1986	46006	34	1986	0.024	0.05307	0.0421	0.02258	0.01692	0.003535	0.004216	0.04124	0.2895	0.179	0.476	2.52708	10.1083	0
46006_39_1986	46006	39	1986	0.02014	0.04923	0.03537	0.01678	0.01283	0.003535	0.004206	0.03638	0.04145	0.2373	0.1506	0.357143	1.79	0
46006_44_1986	46006	44	1986	0.0223	0.09306	0.03896	0.02359	0.02824	0.003576	0.003323	0.04355	0.3689	0.6924	0.1552	5.60579	11.7541	44.62
46006_49_1986	46006	49	1986	0.02215	0.0885	0.02865	0.01846	0.04879	0.004351	0.003387	0.0375	0.1348	0.39	0.195	10.9319	5.73477	0
46007_4_1986	46007	4	1986	0.3665	0.425	1.357	0.2711	1.009	0.02653	0.1209	0.2413	0.09501	0.5031	0.7507	89.6429	3.21429	0
46007_9_1986	46007	9	1986	0.04056	0.7845	1.914	0.2276	1.282	0.04289	0.253	0.3621	0.3693	0.977	0.3535	82.7709	5.3286	0
46007_14_1986	46007	14	1986	0.1359	1.002	1.145	0.4739	1.921	0.828	0.1311	0.2034	0.4094	0.4047	0.6123	98.7387	1.26126	0
46007_24_1986	46007	24	1986	0.04021	0.4108	0.4296	0.4034	1.369	0.1056	0.09964	0.2855	0.6201	0.9613	0.9475	81.8182	12.1212	0
46007_29_1986	46007	29	1986	0.04408	0.5145	0.5003	0.1897	0.2497	0.02527	0.09757	0.1516	0.3208	0.8957	0.5863	29.517	20.9302	0
46007_34_1986	46007	34	1986	0.06589	0.4745	0.6113	0.0506	0.3823	0.02184	0.08852	0.07352	0.8648	0.2621	0.5434	14.1304	28.0797	69.69
46007_39_1986	46007	39	1986	0.03988	0.4374	0.1553	0.05437	0.1382	0.02538	0.07186	0.1794	0.3766	0.6061	0.806	0.540541	8.28829	0
46007_44_1986	46007	44	1986	0.0658	0.2142	0.2052	0.07364	0.1516	0.03338	0.08202	0.06458	0.3422	0.2517	0.3505	14.8479	17.1735	10.42
46007_49_1986	46007	49	1986	0.0963	0.1511	0.1092	0.06796	0.1062	0.02963	0.07308	0.05443	0.06308	0.192	0.1499	0	0.714286	0
46008_4_1986	46008	4	1986	0.03383	0.1406	0.3176	0.09502	0.1157	0.07534	0.03618	0.134	1.007	0.4106	1.538	59.7865	10.32	31.04
46008_9_1986	46008	9	1986	0.09868	0.4862	0.7948	0.5063	0.8133	0.2917	0.03784	0.7288	0.5242	1.165	0.8171	90.0722	2.34657	0
46008_14_1986	46008	14	1986	0.2287	0.2828	0.2497	0.2718	0.4363	0.9508	0.03457	0.5957	1.113	1.005	0.773	81.8182	10.5169	0
46008_19_1986	46008	19	1986	0.181	0.1504	0.6223	0.06789	0.3322	0.2102	0.02503	0.08204	0.2446	0.8427	0.8038	11.5523	12.9964	11.11
46008_24_1986	46008	24	1986	0.07283	0.5286	0.7348	0.191	0.4705	0.1547	0.04804	0.3753	0.6428	0.8307	0.9513	78.4314	5.16934	0
46008_29_1986	46008	29	1986	0.05788	0.0945	0.07809	0.05239	0.05393	0.03507	0.02462	0.06328	0.3212	0.4427	0.7323	4.35572	4.90018	59.26
46008_34_1986	46008	34	1986	0.2205	0.4727	0.5492	0.1645	0.602	0.0962	0.02618	0.06099	0.5297	0.6207	0.5736	91.1871	7.19424	0
46008_39_1986	46008	39	1986	0.04926	0.182	0.5214	0.1822	0.4956	0.1019	0.0686	0.3474	0.4981	1.05	1.195	85.0267	4.99109	0
46008_44_1986	46008	44	1986	0.05032	0.1105	0.2359	0.04853	0.04881	0.03095	0.02731	0.2371	1.095	0.6402	0.8234	27.9359	19.2171	17.59
46008_49_1986	46008	49	1986	0.1439	0.2659	0.1748	0.04555	0.1079	0.03942	0.02775	0.1032	0.3851	0.3679	0.4369	7.01439	13.8489	64.94
46009_4_1986	46009	4	1986	0.02679	0.0422	0.05279	0.03643	0.02424	0.001908	0.006829	0.07247	0.1794	0.1706	0.3302	4.70163	10.3074	5.26
46009_9_1986	46009	9	1986	0.05315	0.06134	0.2996	0.03289	0.02195	0.00113	0.008747	0.1761	0.07452	0.4618	0.4291	9.05861	7.81528	0
46009_14_1986	46009	14	1986	0.02611	0.06077	0.5458	0.05457	0.0639	0.001399	0.007955	0.5225	1.63	1.011	1.169	11.5865	16.221	2.2
46055_24_1986	46055	24	1986	0.03688	0.1585	0.4553	0.2775	1.53	0.01	0.1792	0.3098	0.08354	0.8409	0.3632	79.1444	9.98217	10.71
46055_29_1986	46055	29	1986	0.09044	0.1053	0.6655	0.1735	0.8186	0.009002	0.05941	0.3562	0.1266	0.5504	0.2592	89.4454	4.29338	0
46055_34_1986	46055	34	1986	0.06775	0.1821	0.4023	0.1364	0.3475	0.01723	0.06047	0.2514	0.3138	0.4298	0.6483	49.9096	20.7957	72.18
46055_39_1986	46055	39	1986	0.06112	0.08779	0.1809	0.13	0.09243	0.05542	0.06598	0.406	1.689	0.4817	0.4836	9.09091	21.7469	9.84
46055_49_1986	46055	49	1986	0.03599	0.323	0.4555	0.2314	0.7699	0.009208	0.05337	0.4734	0.1585	0.6631	0.5486	94.8307	3.38681	0
46112_9_1986	46112	9	1986	0.02894	0.1152	0.3102	0.05277	0.04704	0.004028	0.01359	0.1258	0.1958	1.066	0.5489	5.55556	9.85663	85.46
46112_14_1986	46112	14	1986	0.05867	0.1554	0.1325	0.04192	0.02881	0.002448	0.01429	0.1278	0.06164	0.5778	0.374	36.9643	17.8571	9
46112_19_1986	46112	19	1986	0.4688	0.5255	1.063	0.2879	0.2603	0.01498	0.01376	0.2571	0.3225	0.8895	0.7096	55.1971	23.4767	18.32
46112_24_1986	46112	24	1986	0.07699	0.1865	0.09218	0.09751	0.0447	0.003982	0.01663	0.04395	0.8695	0.5312	0.6363	11.8068	7.51342	0
46112_29_1986	46112	29	1986	0.1202	0.2086	0.1863	0.03642	0.1242	0.002813	0.01366	0.1131	0.6479	1.125	0.6155	20.7143	14.1071	60.76
46112_34_1986	46112	34	1986	0.03012	0.5809	0.7347	0.05613	0.1189	0.002198	0.01251	0.08137	0.04701	0.561	0.2768	24.7312	4.48029	0
46112_39_1986	46112	39	1986	0.0458	0.2615	0.197	0.04932	0.1161	0.004576	0.02031	0.03763	0.04576	0.6571	0.2934	15	15.8929	11.24
46112_44_1986	46112	44	1986	0.07583	0.7878	0.7238	0.1242	0.1704	0.004402	0.02755	0.09513	0.2964	0.1506	0.3849	43.1408	14.2599	0
46112_49_1986	46112	49	1986	0.02948	0.1164	0.06776	0.03194	0.01926	0.004179	0.01305	0.04012	0.07908	0.5894	0.2985	2.58303	15.3137	65.06
88001_4_1986	88001	4	1986	0.2253	0.2303	0.06979	0.04101	0.06873	0.002897	0.03132	0.1732	0.1376	1.489	0.1415	40.8929	16.0714	61.11
88001_9_1986	88001	9	1986	0.04456	0.1743	0.8239	0.1259	0.5233	0.002125	0.07628	1.848	0.05125	0.7746	0.2019	94.484	3.73665	0
88001_14_1986	88001	14	1986	0.1013	0.5027	0.5791	0.1315	0.08897	0.004944	0.02786	0.1971	0.3102	1.045	0.2965	81.3743	14.2857	0
88001_19_1986	88001	19	1986	0.0431	0.4478	0.328	0.1014	0.1332	0.006496	0.02744	0.4159	0.05307	1.138	0.4371	29.2857	22.5	65.88
88001_24_1986	88001	24	1986	0.04337	0.4132	0.04867	0.04371	0.02889	0.003129	0.02385	0.1823	0.1444	0.8327	0.2246	16.6065	9.38628	38.46
88001_29_1986	88001	29	1986	0.1004	0.2646	0.2524	0.04488	0.03983	0.001923	0.02873	0.167	0.05269	0.7012	0.2791	21.7857	15.7143	20.46
88001_34_1986	88001	34	1986	0.1633	0.1276	0.1115	0.03393	0.03672	0.00645	0.02941	0.4902	0.0866	1.505	0.2623	29.8373	18.4448	0
88001_39_1986	88001	39	1986	0.04689	0.2785	0.06993	0.0356	0.03535	0.004631	0.0247	0.1009	0.1389	0.3727	0.1405	11.3514	10.0901	64.29
88001_44_1986	88001	44	1986	0.103	0.1102	0.05696	0.03432	0.0379	0.002644	0.02551	0.09887	0.1031	0.2577	0.1563	1.07143	5.89286	0
88001_49_1986	88001	49	1986	0.04647	0.2356	0.07473	0.04494	0.03927	0.002756	0.02343	0.1011	0.08198	0.425	0.179	3.20285	14.7687	0
88005_4_1986	88005	4	1986	0.06093	0.04114	0.05036	0.04339	0.02576	0.002656	0.02749	0.04101	0.0611	0.1052	0.4774	0.716846	4.48029	20
88005_9_1986	88005	9	1986	0.05033	0.1189	0.1485	0.1064	0.04886	0.003561	0.03031	0.1042	0.1082	0.3137	0.5024	16.3082	3.76344	66.66
88005_14_1986	88005	14	1986	0.04822	0.04624	0.04317	0.04549	0.02426	0.004867	0.03087	0.05373	0.1244	0.1602	0.4829	3.22004	10.1968	0
88005_19_1986	88005	19	1986	0.02293	0.05199	0.111	0.04782	0.02462	0.007208	0.04656	0.3294	1.875	0.1574	0.9413	2.14669	8.94454	0
88005_24_1986	88005	24	1986	0.02351	0.05863	0.04066	0.09077	0.03593	0.00264	0.0371	0.08521	0.06306	0.2468	0.3482	0	2.34234	61.54
88005_39_1986	88005	39	1986	0.07677	0.1396	0.03201	0.08743	0.1595	0.004164	0.03246	0.2312	0.0293	0.6904	0.6356	65	14.1071	34.17
88005_44_1986	88005	44	1986	0.06335	0.2631	0.06213	0.04293	0.07214	0.003	0.02772	0.03664	0.02815	0.199	0.1434	15.1351	11.7117	72.31
88005_49_1986	88005	49	1986	0.08841	0.05169	0.2025	0.27	0.05162	0.002949	0.04979	0.05429	0.02857	0.2727	0.1146	74.4643	10	0
88006_4_1986	88006	4	1986	0.1928	0.145	0.8489	0.2831	0.1104	0.00316	0.008863	0.2905	0.03436	1.388	0.3429	23.913	12.1377	17.92
88006_9_1986	88006	9	1986	0.09975	0.2837	0.554	0.745	1.041	0.001339	0.01599	0.2438	0.06643	0.7631	0.3147	63.1673	2.66904	0
88006_14_1986	88006	14	1986	0.04341	0.2351	0.09216	0.09332	0.4594	0.002779	0.0126	0.1284	0.0571	0.9825	0.445	4.52899	18.4783	0
88006_19_1986	88006	19	1986	0.1492	0.3408	0.2199	0.3195	0.8223	0.002928	0.01091	0.3554	0.03468	0.8211	0.371	69.9288	13.5231	0
88006_24_1986	88006	24	1986	0.0994	0.2112	0.1034	0.08599	0.126	0.001116	0.01663	0.09815	0.4538	0.7846	0.4875	13.465	10.2334	19.3
88006_29_1986	88006	29	1986	0.04003	0.1672	0.04764	0.07433	0.08317	0.001537	0.01511	0.06123	0.03455	0.2558	0.139	0.891266	6.41711	0
88006_34_1986	88006	34	1986	0.06435	0.4083	0.1279	0.1359	0.4232	0.001542	0.01141	0.07472	0.03423	0.4634	0.174	25.5422	26.506	0
88006_39_1986	88006	39	1986	0.2279	0.4459	0.1819	0.223	0.2802	0.002552	0.01884	0.09531	0.0351	0.4827	0.1785	77.2809	14.8479	49.39
88006_44_1986	88006	44	1986	0.1108	0.311	0.09011	0.1635	0.1536	0.001157	0.01078	0.2876	0.07654	0.6085	0.3517	21.4286	16.25	2.2
88006_49_1986	88006	49	1986	0.03787	0.1126	0.06766	0.1289	0.2638	0.002115	0.01002	0.06873	0.09109	0.2382	0.2105	6.44007	6.08229	0
88007_4_1986	88007	4	1986	0.04619	0.05137	0.03577	0.04715	0.02424	0.003275	0.007544	0.06851	0.05543	0.1988	0.4252	13.3574	11.3718	12.7
88007_9_1986	88007	9	1986	0.01875	0.04567	0.03449	0.05137	0.02752	0.005201	0.007115	0.2104	0.4254	0.2753	1.041	5.06329	13.7432	0
88007_14_1986	88007	14	1986	0.02167	0.05712	0.04979	0.07414	0.04798	0.002724	0.00699	0.1958	0.109	0.5245	0.8045	59.8198	10.0901	0
88007_19_1986	88007	19	1986	0.05331	0.279	1.416	0.5187	0.1344	0.002435	0.007331	0.1979	0.02951	0.2233	0.197	88.9892	8.12274	0
88007_29_1986	88007	29	1986	0.1259	0.05561	0.1292	0.08528	0.06834	0.002518	0.006917	0.1756	0.8827	0.4511	0.5441	37.2549	33.3333	8.55
88007_34_1986	88007	34	1986	0.03028	0.08885	0.04525	0.0607	0.1657	0.002682	0.008096	0.04868	0.02941	0.6889	0.6808	24.6377	15.5797	0
88007_39_1986	88007	39	1986	0.02142	0.08507	0.07458	0.0905	0.08471	0.00285	0.00733	0.05472	0.03034	0.3646	0.2048	30.5755	16.7266	0
88007_49_1986	88007	49	1986	0.02303	0.116	0.1966	0.2378	0.06679	0.005208	0.01	0.04186	0.0284	0.1056	0.1689	98.9305	1.06952	0
88008_4_1986	88008	4	1986	0.1872	0.04001	0.3373	0.15	0.1942	0.001326	0.02124	0.1593	0.03095	0.3328	0.4328	69.7133	14.1577	49.37
88008_9_1986	88008	9	1986	0.1622	0.04996	0.08838	0.02968	0.1381	0.0007997	0.02013	0.06987	0.04991	0.3894	0.1944	35.6506	21.0339	0
88008_14_1986	88008	14	1986	0.147	0.05838	0.1207	0.1245	0.1364	0.001965	0.0121	0.2835	0.07561	0.6614	0.2385	57.6786	10.1786	0
88008_19_1986	88008	19	1986	0.0742	0.04289	0.03969	0.0394	0.2784	0.001073	0.01506	0.165	0.06908	0.6731	0.243	69.3548	11.2903	4.76
88008_24_1986	88008	24	1986	0.09246	0.163	0.07978	0.08151	0.2886	0.001118	0.01338	0.2763	0.3859	0.8101	0.2523	41.1765	9.09091	0
88008_29_1986	88008	29	1986	0.06026	0.0384	0.04149	0.08999	0.06317	0.001141	0.01027	0.1412	0.029	0.2094	0.1984	7.8712	12.1646	0
88008_34_1986	88008	34	1986	0.05081	0.0562	0.04347	0.03225	0.03661	0.0008858	0.01621	0.1577	0.03037	0.3225	0.1978	8.76565	9.12343	0
88008_39_1986	88008	39	1986	0.03604	0.04031	0.03416	0.03161	0.03433	0.00101	0.01418	0.1025	0.08626	0.2002	0.1436	0.179856	2.51799	0
88008_44_1986	88008	44	1986	0.03606	0.03293	0.0403	0.044	0.03758	0.001301	0.01899	0.06599	0.05456	0.1779	0.1406	6.2167	10.4796	0
88008_49_1986	88008	49	1986	0.1155	0.05912	0.07568	0.09306	0.154	0.0007529	0.02805	0.3468	0.02952	0.4751	0.1118	91.0714	6.42857	60.56
88012_4_1986	88012	4	1986	0.07587	0.3332	0.1772	0.05332	0.09529	0.0007318	0.04556	0.1137	0.07464	0.8419	0.7949	16.1002	5.36673	0
88012_9_1986	88012	9	1986	0.03027	0.3001	0.09051	0.03793	0.07922	0.0008789	0.0419	0.04705	0.06738	0.3191	0.2994	0.902527	8.48375	82.98
88012_14_1986	88012	14	1986	0.149	0.9519	0.4329	0.1342	0.3446	0.0007072	0.0702	0.1818	0.07344	0.6708	0.5202	69.5187	6.95187	20.51
88012_19_1986	88012	19	1986	0.0446	0.7161	0.2875	0.1503	0.4543	0.0009161	0.1189	0.04583	0.05597	0.5395	0.7953	53.8324	16.3993	74.99
46006_4_1993	46006	4	1993	0.02213	0.03125	0.3415	0.01578	0.04774	0.011	0.00493	0.1376	0.4209	1.708	1.817	12.3214	10.8929	42.62
46006_9_1993	46006	9	1993	0.0212	0.2259	0.3305	0.02796	0.04457	0.002783	0.003277	0.3714	1.013	0.8403	1.275	30.3249	23.6462	0
46006_14_1993	46006	14	1993	0.0247	0.04441	0.08741	0.01309	0.02542	0.002812	0.004211	0.1868	0.4278	1.105	1.092	12.2776	4.62633	0
46006_19_1993	46006	19	1993	0.06959	0.04339	0.2561	0.06387	0.03637	0.001939	0.004789	0.1706	0.7384	1.667	0.7831	8.55615	16.934	58.95
46006_24_1993	46006	24	1993	0.06135	0.02903	0.1164	0.0145	0.08405	0.003943	0.003892	0.0683	0.3434	0.4915	0.8806	7.9566	16.2749	0
46006_29_1993	46006	29	1993	0.02212	0.02958	0.03366	0.01751	0.02292	0.004096	0.004301	0.04837	0.1337	0.3397	0.1926	0	9.12343	68.62
46006_34_1993	46006	34	1993	0.02461	0.0301	0.0375	0.0145	0.02197	0.003537	0.004293	0.05088	0.3157	0.3097	0.5604	2.52708	10.1083	0
46006_39_1993	46006	39	1993	0.0211	0.0283	0.03585	0.01051	0.01822	0.003602	0.005092	0.04692	0.04655	0.3819	0.1911	0.357143	1.79	0
46006_44_1993	46006	44	1993	0.02355	0.05668	0.04038	0.01477	0.04057	0.002443	0.003849	0.05063	0.8541	1.061	0.2061	3.79747	13.0199	40.28
46006_49_1993	46006	49	1993	0.02323	0.05856	0.02586	0.01456	0.07347	0.003355	0.003945	0.0472	0.2616	0.6311	0.2678	8.24373	7.16846	0
46007_4_1993	46007	4	1993	0.224	0.2188	1.182	0.1625	0.5041	0.002921	0.1527	0.1807	0.07519	0.5009	0.5053	88.3929	4.46429	0
46007_9_1993	46007	9	1993	0.03097	0.3908	1.344	0.1604	0.5077	0.006665	0.4025	0.3693	0.4834	0.843	0.2538	80.6394	7.46004	0
46007_14_1993	46007	14	1993	0.1169	0.5423	0.9457	0.2414	0.8153	0.1358	0.141	0.1918	0.5878	0.3193	0.4339	94.0541	5.94595	0
46007_19_1993	46007	19	1993	0.03033	0.2207	0.5354	0.1787	0.6166	0.003235	0.4382	0.05779	0.1333	0.1576	0.1437	99.4662	0.533808	0
46007_24_1993	46007	24	1993	0.03052	0.2282	0.3142	0.2604	0.5946	0.01794	0.07104	0.2749	0.3483	0.7063	0.706	81.2834	11.5865	0
46007_29_1993	46007	29	1993	0.03431	0.2765	0.4726	0.09876	0.1022	0.003236	0.07737	0.1208	0.1825	0.7983	0.4481	29.517	20.9302	0
46007_34_1993	46007	34	1993	0.05359	0.2345	0.4072	0.02363	0.1538	0.002401	0.05452	0.05664	1.188	0.2071	0.4329	14.1304	28.0797	69.69
46007_39_1993	46007	39	1993	0.03127	0.2396	0.09672	0.0289	0.05653	0.002466	0.04664	0.1455	0.4403	0.5164	0.6385	0.540541	8.28829	0
46007_44_1993	46007	44	1993	0.05439	0.09445	0.1317	0.03766	0.05784	0.002697	0.05049	0.04249	0.331	0.1818	0.2443	12.3435	19.678	27.27
46007_49_1993	46007	49	1993	0.0797	0.06469	0.0624	0.03112	0.04053	0.003135	0.04372	0.03651	0.04787	0.131	0.09149	0	0.714286	0
46008_4_1993	46008	4	1993	0.03992	0.1194	0.4046	0.1003	0.155	0.07809	0.04289	0.1634	1.839	0.4603	1.349	58.363	11.032	29.03
46008_9_1993	46008	9	1993	0.1217	0.3956	1.074	0.514	1.256	0.2738	0.06535	0.9803	0.6867	1.465	0.7477	87.9061	4.51264	0
46008_14_1993	46008	14	1993	0.2856	0.2526	0.3349	0.3565	0.747	1.092	0.04848	0.8122	1.44	1.16	0.7819	81.4617	10.8734	0
46008_19_1993	46008	19	1993	0.3062	0.1321	0.4484	0.06818	0.5307	0.244	0.02196	0.09297	0.4369	1.07	0.8393	11.1913	13.3574	10.81
46008_24_1993	46008	24	1993	0.08736	0.4673	0.9053	0.1893	0.7064	0.1806	0.08761	0.4607	0.7284	1.015	0.9256	78.2531	5.34759	0
46008_29_1993	46008	29	1993	0.06657	0.07774	0.06486	0.05134	0.07909	0.03496	0.02355	0.06782	0.3697	0.5168	0.7267	4.17423	4.90018	59.26
46008_34_1993	46008	34	1993	0.3234	0.4732	0.7163	0.2083	1.009	0.1085	0.02323	0.06298	0.5497	0.7019	0.524	89.9281	8.45324	23.4
46008_39_1993	46008	39	1993	0.06185	0.1423	0.6816	0.1627	0.7183	0.1122	0.09095	0.4194	0.5931	1.271	1.213	83.2442	6.77362	0
46008_44_1993	46008	44	1993	0.06232	0.09304	0.2028	0.04612	0.06826	0.02953	0.0245	0.24	1.044	0.7013	0.6748	26.5125	19.7509	17.12
46008_49_1993	46008	49	1993	0.1857	0.2109	0.1538	0.04315	0.158	0.03726	0.02648	0.1002	0.8457	0.4031	0.3954	6.83453	14.0288	65.38
46009_4_1993	46009	4	1993	0.02507	0.03716	0.04083	0.03191	0.02674	0.002493	0.004448	0.05984	0.2389	0.14	0.3258	4.15913	10.8499	5
46009_9_1993	46009	9	1993	0.0576	0.05996	0.264	0.03012	0.02384	0.001493	0.006969	0.1884	0.08042	0.4359	0.4429	9.05861	7.81528	0
46009_14_1993	46009	14	1993	0.02507	0.05974	0.5545	0.05238	0.07166	0.001833	0.005999	0.5958	1.579	0.9722	1.179	11.5865	16.221	2.2
46055_24_1993	46055	24	1993	0.03413	0.1402	0.3219	0.2909	1.786	0.01199	0.251	0.377	0.06983	0.8865	0.4001	79.1444	9.98217	10.71
46055_29_1993	46055	29	1993	0.09151	0.08816	0.5279	0.1753	0.9058	0.0107	0.03089	0.2984	0.1219	0.4802	0.2545	88.1932	5.54562	0
46055_34_1993	46055	34	1993	0.06537	0.1616	0.3156	0.1074	0.381	0.02125	0.03627	0.229	0.3736	0.3889	0.739	47.9204	22.7848	68.26
46055_39_1993	46055	39	1993	0.06101	0.07828	0.1269	0.09405	0.09377	0.08145	0.0388	0.3699	2.207	0.4471	0.5591	9.09091	21.7469	9.84
46055_49_1993	46055	49	1993	0.0334	0.3435	0.5475	0.2648	0.8017	0.011	0.02927	0.5073	0.1693	0.6497	0.6253	90.5526	7.48663	11.9
46112_9_1993	46112	9	1993	0.03476	0.09322	0.4182	0.05956	0.07057	0.004461	0.01482	0.1502	0.2441	1.432	0.5471	5.37634	10.0358	85.72
46112_14_1993	46112	14	1993	0.05838	0.129	0.1446	0.04322	0.04046	0.002785	0.01614	0.1776	0.07677	0.7111	0.3556	36.9643	17.8571	9
46112_19_1993	46112	19	1993	0.605	0.4875	1.243	0.2908	0.3822	0.01662	0.01556	0.3503	0.414	1.07	0.6537	54.3011	24.3728	17.66
46112_24_1993	46112	24	1993	0.1082	0.1621	0.1034	0.1036	0.0663	0.004596	0.01489	0.04967	2.608	0.6159	0.6061	11.6279	7.69231	0
46112_29_1993	46112	29	1993	0.1729	0.2029	0.1941	0.03549	0.174	0.003154	0.01351	0.1565	1.637	1.326	0.5304	19.2857	15.3571	62.79
46112_34_1993	46112	34	1993	0.03555	0.6443	0.7763	0.06107	0.1927	0.00246	0.01419	0.1005	0.04842	0.7469	0.226	24.1935	5.01792	0
46112_39_1993	46112	39	1993	0.06164	0.2123	0.215	0.04514	0.1724	0.004821	0.02465	0.04086	0.04725	0.9124	0.2799	12.6786	15.8929	11.24
46112_44_1993	46112	44	1993	0.08343	0.75	1.189	0.1634	0.2513	0.004666	0.05699	0.123	0.3077	0.1574	0.3727	42.4188	14.9819	0
46112_49_1993	46112	49	1993	0.03522	0.08881	0.05795	0.03242	0.0274	0.004807	0.01376	0.04338	0.07654	0.7327	0.2474	2.48227	14.7163	65.06
88001_4_1993	88001	4	1993	0.2477	0.1317	0.06419	0.05811	0.08327	0.008418	0.02229	0.1722	0.1432	1.056	0.2472	39.6429	17.3214	56.7
88001_9_1993	88001	9	1993	0.04843	0.09635	0.6341	0.2112	0.7888	0.005663	0.08402	1.211	0.04795	0.4949	0.2981	92.1708	5.51601	0
88001_14_1993	88001	14	1993	0.1195	0.2562	0.5809	0.2638	0.1235	0.01009	0.01668	0.1799	0.3394	0.7942	0.5296	80.651	15.009	0
88001_19_1993	88001	19	1993	0.04676	0.2565	0.3287	0.1787	0.1669	0.0182	0.01829	0.4333	0.04896	0.7524	0.7561	29.2857	22.5	65.88
88001_24_1993	88001	24	1993	0.04674	0.2587	0.04789	0.07233	0.03706	0.002788	0.0166	0.1682	0.1448	0.5926	0.3908	16.6065	9.38628	38.46
88001_29_1993	88001	29	1993	0.1206	0.1641	0.2693	0.067	0.0503	0.005707	0.02077	0.1598	0.04924	0.506	0.5516	21.7857	15.7143	20.46
88001_34_1993	88001	34	1993	0.1674	0.07126	0.1347	0.05687	0.04506	0.005759	0.02157	0.5676	0.091	1.023	0.504	29.1139	18.6257	0
88001_39_1993	88001	39	1993	0.05023	0.17	0.06066	0.05557	0.043	0.007045	0.01734	0.08487	0.1391	0.2472	0.2446	11.3514	10.0901	64.29
88001_44_1993	88001	44	1993	0.128	0.06034	0.05021	0.0552	0.04696	0.004755	0.01926	0.07914	0.09106	0.1588	0.2599	1.07143	5.89286	0
88001_49_1993	88001	49	1993	0.0497	0.1318	0.06741	0.07164	0.0494	0.00574	0.01446	0.08426	0.09064	0.2924	0.299	3.20285	14.7687	0
88005_4_1993	88005	4	1993	0.08338	0.03317	0.04414	0.04416	0.0377	0.002929	0.02396	0.04178	0.09403	0.1133	0.4125	0.716846	4.48029	20
88005_9_1993	88005	9	1993	0.06371	0.1273	0.2388	0.1213	0.07514	0.003736	0.02819	0.1732	0.1533	0.4242	0.5708	15.233	4.83871	51.86
88005_14_1993	88005	14	1993	0.06449	0.03687	0.03528	0.04254	0.03446	0.005629	0.0286	0.05829	0.2052	0.178	0.4754	3.22004	10.1968	0
88005_19_1993	88005	19	1993	0.02682	0.04181	0.1029	0.04338	0.0355	0.008966	0.06048	0.3766	2.141	0.1636	1.18	2.14669	8.94454	0
88005_24_1993	88005	24	1993	0.02799	0.04699	0.03476	0.09703	0.0509	0.003011	0.04193	0.08857	0.09459	0.3413	0.3268	0	2.34234	61.54
88005_39_1993	88005	39	1993	0.09032	0.1324	0.029	0.09561	0.2403	0.004346	0.02727	0.2563	0.03103	0.8266	0.6245	53.0357	22.3214	21.6
88005_44_1993	88005	44	1993	0.08383	0.2355	0.05721	0.04013	0.1177	0.003472	0.0244	0.03812	0.02983	0.2219	0.1198	13.5135	12.0721	70.16
88005_49_1993	88005	49	1993	0.125	0.04121	0.2474	0.3879	0.07805	0.003312	0.05389	0.06272	0.03037	0.309	0.09256	69.6429	11.0714	0
88006_4_1993	88006	4	1993	0.2434	0.103	0.705	0.1571	0.1419	0.002268	0.007876	0.3635	0.04596	2.057	0.7017	23.913	12.1377	17.92
88006_9_1993	88006	9	1993	0.1451	0.2097	0.534	0.4716	1.277	0.001933	0.01211	0.3465	0.122	1.215	0.5544	58.363	4.4484	0
88006_14_1993	88006	14	1993	0.04928	0.1489	0.07104	0.05041	0.5075	0.00146	0.009015	0.1751	0.08326	1.925	0.8021	4.52899	18.4783	0
88006_19_1993	88006	19	1993	0.1974	0.2324	0.2377	0.224	1.121	0.002653	0.009325	0.4283	0.04582	1.441	0.7204	69.395	14.0569	0
88006_24_1993	88006	24	1993	0.1458	0.1384	0.08921	0.04927	0.149	0.002176	0.01171	0.1308	0.7933	1.365	0.9421	13.1059	10.2334	19.3
88006_29_1993	88006	29	1993	0.04522	0.1055	0.03355	0.04396	0.101	0.001647	0.01108	0.0767	0.04607	0.4167	0.2386	0.891266	6.41711	0
88006_34_1993	88006	34	1993	0.07826	0.287	0.1027	0.07689	0.517	0.001718	0.008471	0.09071	0.04524	0.7765	0.3114	18.1982	20.1802	0
88006_39_1993	88006	39	1993	0.2966	0.3684	0.1037	0.1207	0.3802	0.002664	0.01869	0.1159	0.04655	0.7866	0.3109	76.3864	15.7424	47.74
88006_44_1993	88006	44	1993	0.1168	0.2116	0.07175	0.09538	0.1878	0.00263	0.007925	0.4281	0.1281	0.9915	0.6351	18.0357	16.4286	2.17
88006_49_1993	88006	49	1993	0.04323	0.07162	0.04727	0.07091	0.3136	0.003012	0.007741	0.08721	0.1936	0.3618	0.3659	6.44007	6.08229	0
88007_4_1993	88007	4	1993	0.05908	0.04166	0.02979	0.04436	0.03543	0.00342	0.009623	0.08422	0.07701	0.2163	0.38	12.2744	11.7329	12.31
88007_9_1993	88007	9	1993	0.02213	0.0372	0.03177	0.0483	0.03626	0.005785	0.007166	0.2319	0.9331	0.3537	1.03	0.542495	13.7432	0
88007_14_1993	88007	14	1993	0.02589	0.04805	0.04219	0.07041	0.0747	0.002931	0.008345	0.2132	0.1175	0.6637	0.7786	59.0991	10.6306	0
88007_19_1993	88007	19	1993	0.06144	0.2321	1.24	0.6563	0.2045	0.002867	0.009144	0.2114	0.03142	0.2886	0.1702	87.0036	9.20578	0
88007_29_1993	88007	29	1993	0.1723	0.04915	0.09569	0.09415	0.09791	0.002648	0.008225	0.2994	0.507	0.5392	0.4872	37.2549	33.3333	8.55
88007_34_1993	88007	34	1993	0.03916	0.08522	0.03624	0.06033	0.2636	0.002998	0.008391	0.04867	0.03066	0.838	0.631	24.2754	15.942	0
88007_39_1993	88007	39	1993	0.02534	0.06958	0.05886	0.0941	0.1184	0.00305	0.007646	0.05751	0.03248	0.4604	0.192	26.7986	19.7842	0
88007_49_1993	88007	49	1993	0.02691	0.1164	0.191	0.2681	0.1015	0.005795	0.01089	0.04268	0.03011	0.1127	0.149	98.574	1.42602	0
88008_4_1993	88008	4	1993	0.2381	0.03585	0.3256	0.1669	0.2079	0.001808	0.0334	0.1421	0.02808	0.3328	0.5031	52.3297	24.552	47.45
88008_9_1993	88008	9	1993	0.1835	0.0472	0.07897	0.02525	0.1624	0.001062	0.03215	0.05814	0.04967	0.3273	0.1986	32.7986	22.1034	0
88008_14_1993	88008	14	1993	0.1567	0.05373	0.1279	0.136	0.1445	0.002739	0.009007	0.2414	0.09247	0.5719	0.26	52.3214	13.9286	0
88008_19_1993	88008	19	1993	0.07479	0.03918	0.03035	0.04268	0.2762	0.00151	0.01235	0.1386	0.0883	0.6872	0.2554	55.3763	20.0717	2.68
88008_24_1993	88008	24	1993	0.09594	0.1508	0.08098	0.06798	0.3494	0.001479	0.01029	0.264	0.2507	0.7307	0.2609	37.0766	12.1212	23.53
88008_29_1993	88008	29	1993	0.05662	0.03491	0.03283	0.0795	0.06383	0.001525	0.007505	0.1355	0.02596	0.166	0.2109	5.54562	12.1646	0
88008_34_1993	88008	34	1993	0.05085	0.05043	0.03522	0.02765	0.03887	0.001183	0.01275	0.1657	0.02701	0.2705	0.2239	8.76565	9.12343	0
88008_39_1993	88008	39	1993	0.03315	0.03654	0.02711	0.02782	0.03675	0.001397	0.01056	0.08555	0.1332	0.1715	0.1527	0.179856	2.51799	0
88008_44_1993	88008	44	1993	0.033	0.03014	0.02931	0.03881	0.03959	0.001668	0.01394	0.05352	0.06625	0.1432	0.1483	6.03908	10.6572	0
88008_49_1993	88008	49	1993	0.1254	0.05477	0.08019	0.08811	0.1732	0.001069	0.0496	0.2759	0.02633	0.4156	0.1094	89.1071	8.39286	55.31
88012_4_1993	88012	4	1993	0.09195	0.2659	0.1684	0.05139	0.1336	0.0007855	0.03584	0.1439	0.1049	1.086	0.8093	16.1002	5.36673	0
88012_9_1993	88012	9	1993	0.03631	0.2618	0.0924	0.03849	0.1159	0.001012	0.03586	0.05009	0.07373	0.4148	0.2929	0.902527	8.48375	82.98
88012_14_1993	88012	14	1993	0.2014	0.9171	0.5155	0.1977	0.5467	0.0008086	0.1203	0.2164	0.1053	0.7985	0.4626	69.5187	6.95187	20.51
88012_19_1993	88012	19	1993	0.06012	0.6112	0.2749	0.1482	0.6975	0.001106	0.2144	0.04958	0.07216	0.6147	0.7257	53.8324	16.3993	74.99
46006_4_2000	46006	4	2000	0.02338	0.0374	0.4698	0.0198	0.05719	0.01213	0.007899	0.1138	1.019	1.44	2.203	10.8929	11.6071	43.08
46006_9_2000	46006	9	2000	0.02298	0.3929	0.3404	0.03747	0.05372	0.003787	0.004477	0.2611	0.7261	0.6158	1.449	24.3682	28.8809	84.38
46006_14_2000	46006	14	2000	0.02651	0.06002	0.06304	0.01484	0.03033	0.002812	0.004749	0.1549	0.4134	0.9665	0.9456	8.36299	6.40569	0
46006_19_2000	46006	19	2000	0.07186	0.05456	0.158	0.08341	0.04017	0.002365	0.006057	0.1119	0.7243	1.287	0.7249	6.95187	18.0036	59.4
46006_24_2000	46006	24	2000	0.06722	0.03686	0.07546	0.01747	0.1025	0.002958	0.004262	0.04372	0.2794	0.3685	0.9313	1.98915	18.8065	60.57
46006_29_2000	46006	29	2000	0.02409	0.03586	0.02095	0.02162	0.02574	0.002939	0.004514	0.03304	0.1158	0.2112	0.1674	0	9.12343	68.62
46006_34_2000	46006	34	2000	0.02716	0.03711	0.02267	0.01595	0.02625	0.002936	0.00525	0.03244	0.234	0.2128	0.4565	1.80505	10.6498	0
46006_39_2000	46006	39	2000	0.02267	0.03456	0.0223	0.01176	0.02065	0.003415	0.006738	0.02957	0.03615	0.2409	0.1634	0	1.79	0
46006_44_2000	46006	44	2000	0.02565	0.064	0.02459	0.01937	0.04733	0.002534	0.004614	0.03219	0.3164	0.6503	0.1811	2.89331	13.5624	38.66
46006_49_2000	46006	49	2000	0.02499	0.07937	0.01621	0.01886	0.0917	0.002823	0.005761	0.03061	0.3413	0.4101	0.2493	0.716846	10.0358	71.44
46007_4_2000	46007	4	2000	0.2304	0.3851	1.569	0.4165	1.094	0.03565	0.1987	0.3747	0.1173	1.046	1.007	85.3571	7.32143	0
46007_9_2000	46007	9	2000	0.03164	0.6509	1.372	0.52	0.9067	0.06841	0.6471	1.043	1.082	1.504	0.5268	73.8899	13.6767	14.28
46007_14_2000	46007	14	2000	0.1497	0.9787	1.163	0.5518	1.537	1.384	0.1636	0.4939	0.9159	0.5352	0.9091	87.5676	12.2523	57.35
46007_19_2000	46007	19	2000	0.03049	0.3754	0.6348	0.5052	1.197	0.03287	0.8344	0.1143	0.2286	0.2445	0.2833	98.0427	1.9573	0
46007_24_2000	46007	24	2000	0.03159	0.4232	0.3672	0.7243	1.122	0.1894	0.05523	0.7289	0.4539	1.114	1.494	78.9661	13.9037	60.25
46007_29_2000	46007	29	2000	0.03568	0.4999	0.6959	0.2161	0.1866	0.03136	0.07089	0.2681	0.2562	1.491	0.9699	28.0859	22.0036	0
46007_34_2000	46007	34	2000	0.05888	0.3853	0.3943	0.0468	0.2858	0.02887	0.03946	0.1195	1.714	0.354	0.9808	10.6884	29.7101	70.13
46007_39_2000	46007	39	2000	0.03233	0.4413	0.1003	0.05071	0.1069	0.03235	0.0349	0.3173	0.9036	0.941	1.447	0.18018	8.28829	0
46007_44_2000	46007	44	2000	0.0598	0.1421	0.1347	0.06831	0.1003	0.041	0.03851	0.08151	0.3604	0.2795	0.4741	10.5546	20.7513	82.76
46007_49_2000	46007	49	2000	0.08588	0.09289	0.05729	0.06183	0.07064	0.03986	0.03227	0.06845	0.07348	0.1887	0.1641	0	0.714286	0
46008_4_2000	46008	4	2000	0.03817	0.1144	0.4599	0.09771	0.156	0.09801	0.04066	0.1662	2.367	0.4173	1.472	51.6014	16.0142	44.44
46008_9_2000	46008	9	2000	0.1236	0.3571	1.358	0.4862	1.439	0.3044	0.0904	1.075	1.242	1.452	0.8479	80.3249	9.20578	0
46008_14_2000	46008	14	2000	0.2554	0.2522	0.4251	0.428	0.9479	1.573	0.05514	0.946	3.289	1.065	0.9781	77.3619	13.0125	0
46008_19_2000	46008	19	2000	0.3225	0.1308	0.3014	0.06367	0.6313	0.3484	0.0181	0.08821	0.2503	1.071	1.095	6.13718	16.6065	63.04
46008_24_2000	46008	24	2000	0.08554	0.4598	1.048	0.1744	0.7942	0.2526	0.1281	0.4776	1.403	0.9863	1.136	74.5098	8.3779	65.96
46008_29_2000	46008	29	2000	0.06319	0.07244	0.0522	0.04586	0.08762	0.04373	0.01993	0.06004	0.484	0.4785	0.8461	0.544465	6.35209	45.71
46008_34_2000	46008	34	2000	0.2977	0.5317	0.8615	0.2355	1.265	0.1472	0.0183	0.05451	0.502	0.6361	0.5935	85.7914	12.0504	52.24
46008_39_2000	46008	39	2000	0.06353	0.1248	0.7772	0.1344	0.7757	0.1455	0.1005	0.426	0.6212	1.211	1.514	79.5009	9.09091	0
46008_44_2000	46008	44	2000	0.06294	0.0885	0.1603	0.04023	0.07167	0.03419	0.02041	0.2002	0.6972	0.6141	0.6573	21.5302	22.7758	15.63
46008_49_2000	46008	49	2000	0.2598	0.1906	0.1304	0.03775	0.1727	0.04465	0.02278	0.08473	0.6271	0.3559	0.4259	4.85612	14.2086	65.82
46009_4_2000	46009	4	2000	0.02503	0.03411	0.0349	0.03021	0.03031	0.003445	0.003919	0.05251	0.3356	0.1178	0.3306	1.26582	11.0307	4.92
46009_9_2000	46009	9	2000	0.05017	0.06112	0.2356	0.02999	0.02667	0.002106	0.007161	0.2119	0.09458	0.4163	0.458	7.1048	8.17052	0
46009_14_2000	46009	14	2000	0.02553	0.06082	0.5466	0.05484	0.0826	0.002542	0.005766	0.7276	2.247	0.9577	1.197	9.44742	16.5775	2.15
46055_24_2000	46055	24	2000	0.03285	0.2062	0.2508	0.6481	3.085	0.01873	0.3967	0.6218	0.05425	1.157	0.3275	75.7576	13.369	9.33
46055_29_2000	46055	29	2000	0.09438	0.1258	0.4482	0.384	1.505	0.01598	0.02207	0.336	0.1045	0.5148	0.1839	84.9732	7.33453	31.71
46055_34_2000	46055	34	2000	0.0646	0.2512	0.2696	0.1875	0.6035	0.03732	0.02722	0.2761	0.3578	0.443	0.6201	45.9313	24.5931	69.13
46055_39_2000	46055	39	2000	0.06216	0.1242	0.1019	0.15	0.1538	0.1604	0.029	0.4504	2.778	0.5114	0.4755	8.02139	22.1034	9.69
46055_49_2000	46055	49	2000	0.03287	0.639	0.7007	0.6532	1.249	0.01738	0.02224	0.731	0.1563	0.7859	0.5273	75.0446	16.221	5.5
46112_9_2000	46112	9	2000	0.03445	0.08575	0.5501	0.0606	0.08095	0.005584	0.01394	0.1506	0.2705	1.531	0.6603	4.83871	10.2151	85.96
46112_14_2000	46112	14	2000	0.05525	0.1191	0.1544	0.04263	0.04258	0.003685	0.01586	0.2038	0.08665	0.7011	0.4246	34.2857	19.6429	9.1
46112_19_2000	46112	19	2000	0.6322	0.5085	1.29	0.2686	0.4189	0.02133	0.01553	0.3935	0.4678	1.025	0.7137	48.5663	29.7491	14.45
46112_24_2000	46112	24	2000	0.1242	0.1568	0.1092	0.09974	0.07353	0.006155	0.01283	0.04687	0.9952	0.5764	0.7083	10.1968	8.22898	0
46112_29_2000	46112	29	2000	0.2015	0.2221	0.1896	0.03096	0.184	0.004352	0.01142	0.1824	3.627	1.248	0.5667	14.6429	17.3214	61.86
46112_34_2000	46112	34	2000	0.03481	0.7787	0.7237	0.06135	0.232	0.003235	0.01422	0.1032	0.04593	0.7888	0.2243	22.4014	6.63082	0
46112_39_2000	46112	39	2000	0.06718	0.1948	0.2221	0.0382	0.1878	0.006021	0.02758	0.03701	0.04521	1.007	0.3232	11.7857	16.25	10.99
46112_44_2000	46112	44	2000	0.08469	0.7911	1.623	0.1963	0.2743	0.005895	0.09619	0.132	0.2852	0.1323	0.4274	34.4765	18.0505	0
46112_49_2000	46112	49	2000	0.03497	0.07638	0.04811	0.02998	0.02908	0.00655	0.01346	0.0391	0.06807	0.7226	0.2469	1.24113	15.4255	66.67
88001_4_2000	88001	4	2000	0.1939	0.1241	0.05081	0.02004	0.06522	0.006284	0.01904	0.1808	0.1442	1.211	0.204	39.6429	17.3214	56.7
88001_9_2000	88001	9	2000	0.04318	0.0875	0.4188	0.06384	0.8028	0.003729	0.09414	0.8438	0.044	0.5104	0.2101	91.2811	6.40569	0
88001_14_2000	88001	14	2000	0.1158	0.2274	0.4856	0.1008	0.1089	0.008671	0.01204	0.1631	0.2138	0.9713	0.4211	79.9277	15.7324	0
88001_19_2000	88001	19	2000	0.04174	0.2525	0.2938	0.06836	0.1295	0.02104	0.01377	0.4711	0.04472	0.7784	0.6055	28.3929	22.8571	75.79
88001_24_2000	88001	24	2000	0.04126	0.2596	0.04172	0.02164	0.03042	0.004254	0.01323	0.1579	0.14	0.6729	0.3102	16.065	9.74729	37.04
88001_29_2000	88001	29	2000	0.1217	0.1714	0.2436	0.01973	0.04015	0.004951	0.01662	0.1621	0.0459	0.5701	0.5046	9.82143	16.6071	19.37
88001_34_2000	88001	34	2000	0.1428	0.06729	0.1462	0.01763	0.03835	0.006129	0.01709	0.6643	0.09187	1.114	0.4572	26.9439	20.2532	45.53
88001_39_2000	88001	39	2000	0.04499	0.1822	0.04788	0.01746	0.0354	0.006574	0.01424	0.07241	0.1346	0.2645	0.1996	11.3514	10.0901	64.29
88001_44_2000	88001	44	2000	0.1292	0.05722	0.04036	0.01999	0.03867	0.005592	0.01695	0.06757	0.07895	0.1576	0.2001	1.07143	5.89286	0
88001_49_2000	88001	49	2000	0.04343	0.1267	0.05668	0.02287	0.04132	0.006292	0.01045	0.0726	0.09593	0.3184	0.2282	3.20285	14.7687	0
88005_4_2000	88005	4	2000	0.09294	0.02992	0.03776	0.04186	0.04077	0.003951	0.0186	0.03539	0.1275	0.09788	0.4291	0.716846	4.48029	20
88005_9_2000	88005	9	2000	0.0657	0.1518	0.3541	0.1255	0.08649	0.004983	0.02384	0.2367	0.1924	0.4498	0.7876	14.8746	5.19713	48.28
88005_14_2000	88005	14	2000	0.07127	0.03306	0.02868	0.0366	0.03702	0.00872	0.02314	0.05294	0.2998	0.1597	0.5708	3.22004	10.1968	0
88005_19_2000	88005	19	2000	0.02556	0.03777	0.09193	0.03688	0.03831	0.01364	0.06339	0.3415	0.9858	0.1355	1.837	2.14669	8.94454	0
88005_24_2000	88005	24	2000	0.02725	0.0425	0.02869	0.0952	0.05501	0.004185	0.04159	0.07638	0.1278	0.38	0.3817	0	2.34234	61.54
88005_29_2000	88005	29	2000	0.09659	0.2574	1.789	0.3866	0.2133	0.003441	0.2444	0.09701	0.02892	0.1398	0.3382	35.9206	0.180505	0
88005_39_2000	88005	39	2000	0.08747	0.1399	0.02514	0.09594	0.2695	0.005857	0.01892	0.2326	0.03022	0.7905	0.7401	50.1786	24.1071	37.03
88005_44_2000	88005	44	2000	0.09026	0.2377	0.05149	0.03397	0.1435	0.005106	0.01898	0.03344	0.02893	0.1983	0.1232	13.5135	12.0721	70.16
88005_49_2000	88005	49	2000	0.1435	0.03713	0.2963	0.507	0.08875	0.004664	0.04807	0.06046	0.0296	0.2803	0.09177	69.4643	11.25	0
88006_4_2000	88006	4	2000	0.225	0.09233	0.725	0.1492	0.1102	0.004474	0.009855	0.2284	0.039	1.255	0.7504	23.7319	12.3188	17.65
88006_9_2000	88006	9	2000	0.1561	0.1967	0.6425	0.5049	0.9724	0.00478	0.01392	0.247	0.1334	0.8019	0.5222	57.1174	5.69395	0
88006_14_2000	88006	14	2000	0.04356	0.1218	0.07031	0.04751	0.3585	0.004309	0.01006	0.1147	0.07414	1.562	0.7641	4.16667	18.4783	0
88006_19_2000	88006	19	2000	0.194	0.207	0.3206	0.2585	0.9332	0.004348	0.0118	0.2608	0.03942	1.053	0.7397	67.2598	16.1922	0
88006_24_2000	88006	24	2000	0.1605	0.1169	0.0966	0.04548	0.1135	0.003873	0.0136	0.08769	0.6244	0.9964	0.9756	13.1059	10.2334	19.3
88006_29_2000	88006	29	2000	0.03998	0.08806	0.03132	0.04303	0.07599	0.004359	0.01322	0.04824	0.03937	0.2816	0.2179	0.534759	6.77362	0
88006_34_2000	88006	34	2000	0.07181	0.2523	0.1037	0.07192	0.39	0.004452	0.009033	0.05646	0.03798	0.5425	0.293	15.1351	21.982	0
88006_39_2000	88006	39	2000	0.2749	0.3887	0.07847	0.1221	0.3183	0.004577	0.02873	0.07162	0.03934	0.5328	0.2853	73.5242	18.6047	46.16
88006_44_2000	88006	44	2000	0.1047	0.1845	0.07424	0.08872	0.1486	0.004111	0.008693	0.3113	0.1664	0.6693	0.6137	17.3214	16.7857	13.83
88006_49_2000	88006	49	2000	0.03795	0.05934	0.04068	0.06674	0.2314	0.009012	0.008885	0.05334	0.2364	0.23	0.3385	6.08229	6.08229	0
88007_4_2000	88007	4	2000	0.06173	0.03866	0.02425	0.03967	0.03866	0.004527	0.01018	0.08634	0.09689	0.1871	0.4111	12.2744	11.7329	12.31
88007_9_2000	88007	9	2000	0.02172	0.03412	0.02823	0.04165	0.03754	0.008462	0.006511	0.214	0.8906	0.3631	1.23	0.180832	14.1049	0
88007_14_2000	88007	14	2000	0.02538	0.04591	0.03526	0.06099	0.08617	0.003954	0.009052	0.1922	0.1137	0.6687	0.9202	57.6577	11.7117	0
88007_19_2000	88007	19	2000	0.05765	0.2196	0.906	0.7414	0.2301	0.004425	0.00991	0.1912	0.03087	0.2977	0.1825	85.1986	10.6498	0
88007_29_2000	88007	29	2000	0.1923	0.04904	0.06857	0.09625	0.1072	0.00362	0.009343	0.4278	0.6698	0.5151	0.5336	36.5419	33.8681	8.42
88007_34_2000	88007	34	2000	0.0413	0.09279	0.02866	0.05545	0.3117	0.004379	0.007861	0.04107	0.02962	0.8154	0.7182	21.9203	16.8478	0
88007_39_2000	88007	39	2000	0.02442	0.0631	0.0447	0.08894	0.1275	0.004475	0.006711	0.05055	0.03157	0.4606	0.2191	19.7842	23.2014	14.74
88007_49_2000	88007	49	2000	0.02576	0.1315	0.1753	0.2787	0.1147	0.008485	0.0107	0.03678	0.02954	0.09636	0.16	97.5045	2.49554	0
88008_4_2000	88008	4	2000	0.3151	0.03351	0.3402	0.1965	0.2291	0.002592	0.05809	0.133	0.0278	0.3388	0.6095	51.0753	25.448	45.78
88008_9_2000	88008	9	2000	0.1654	0.04621	0.07731	0.02352	0.1959	0.001486	0.05649	0.05168	0.05411	0.2803	0.2105	31.5508	23.3512	0
88008_14_2000	88008	14	2000	0.1979	0.05182	0.1439	0.1564	0.1536	0.004036	0.008088	0.2165	0.1206	0.511	0.29	49.6429	16.0714	0
88008_19_2000	88008	19	2000	0.07912	0.03696	0.02522	0.04931	0.2804	0.002217	0.01195	0.1231	0.121	0.7136	0.2788	53.405	21.5054	2.5
88008_24_2000	88008	24	2000	0.1038	0.1429	0.08905	0.06033	0.4295	0.002085	0.009302	0.2595	0.2887	0.6688	0.2762	35.2941	13.0125	21.92
88008_29_2000	88008	29	2000	0.06465	0.03328	0.02814	0.07536	0.06626	0.002109	0.00672	0.1376	0.02568	0.1354	0.2273	5.36673	12.3435	53.62
88008_34_2000	88008	34	2000	0.05361	0.04716	0.03149	0.02497	0.04243	0.001647	0.01172	0.1836	0.02686	0.2319	0.2592	8.76565	9.12343	0
88008_39_2000	88008	39	2000	0.03217	0.03436	0.02419	0.02625	0.04043	0.00203	0.00978	0.07422	0.07331	0.1511	0.1685	0.179856	2.51799	0
88008_44_2000	88008	44	2000	0.03166	0.02883	0.02328	0.03673	0.04293	0.002262	0.01255	0.04617	0.08687	0.1193	0.1645	5.86146	10.8348	0
88008_49_2000	88008	49	2000	0.1405	0.05282	0.09183	0.08826	0.2002	0.001618	0.0982	0.2334	0.02626	0.3727	0.1103	87.1429	10.3571	48.28
88012_4_2000	88012	4	2000	0.0693	0.1233	0.1479	0.04185	0.0979	0.007463	0.02584	0.1385	0.1126	1.288	1.252	15.0268	5.9034	0
88012_9_2000	88012	9	2000	0.02662	0.1365	0.08894	0.03419	0.08623	0.01295	0.0257	0.04136	0.06349	0.4966	0.4373	0.902527	8.48375	82.98
88012_14_2000	88012	14	2000	0.1622	0.5213	0.5773	0.2235	0.4417	0.006803	0.1534	0.199	0.1142	0.864	0.6271	68.4492	8.02139	17.77
88012_19_2000	88012	19	2000	0.04954	0.3098	0.2435	0.1251	0.544	0.009421	0.2803	0.04078	0.07165	0.638	0.9966	51.5152	17.4688	76.53
46006_4_2009	46006	4	2009	0.02427	0.04613	1.791	0.0213	0.06845	0.05587	0.01457	0.1765	6.033	2.025	2.921	3.92857	16.9643	77.9
46006_9_2009	46006	9	2009	0.0247	0.784	0.8949	0.05197	0.06531	0.01361	0.005604	0.2997	0.8486	0.7247	1.833	17.8378	34.7748	88.6
46006_14_2009	46006	14	2009	0.02689	0.08376	0.1186	0.01527	0.03287	0.01062	0.005807	0.2255	0.9382	1.41	0.8274	4.27046	10.1423	42.1
46006_19_2009	46006	19	2009	0.08554	0.06877	0.2341	0.1072	0.04696	0.0098	0.007799	0.1272	2.591	1.61	0.7085	4.81283	19.2513	87.04
46006_24_2009	46006	24	2009	0.07223	0.04707	0.1126	0.01651	0.1159	0.0161	0.005655	0.04756	0.7149	0.4413	1.012	1.08499	19.349	58.87
46006_29_2009	46006	29	2009	0.02462	0.04323	0.03209	0.01955	0.02727	0.01632	0.006132	0.0334	0.2204	0.2041	0.1476	0	9.12343	68.62
46006_34_2009	46006	34	2009	0.02812	0.04834	0.03179	0.0195	0.02906	0.01089	0.00521	0.03632	0.3634	0.2323	0.3681	0.541516	11.7329	0
46006_39_2009	46006	39	2009	0.02332	0.0424	0.0341	0.01227	0.02322	0.01627	0.01	0.03378	0.05987	0.2391	0.1381	0	1.79	0
46006_44_2009	46006	44	2009	0.02767	0.08002	0.03456	0.01862	0.05589	0.01116	0.005625	0.0358	0.5164	0.6075	0.1616	0.905797	13.9493	37.67
46006_49_2009	46006	49	2009	0.02666	0.1149	0.02401	0.0186	0.1118	0.01533	0.006466	0.03576	1.175	0.4189	0.2388	0.358423	10.3943	72.41
46007_4_2009	46007	4	2009	0.2535	0.3655	2.071	0.5368	2.567	0.0209	0.2296	0.2362	0.0788	0.9327	0.7404	75.3571	12.5	0
46007_9_2009	46007	9	2009	0.03581	0.5858	1.374	0.8357	1.571	0.04823	0.9362	0.9409	1.813	1.112	0.4272	54.902	29.4118	47.88
46007_14_2009	46007	14	2009	0.165	0.9634	1.395	0.5647	2.907	0.8183	0.1601	0.4195	1.09	0.3605	0.7176	67.87	30.1444	78.45
46007_19_2009	46007	19	2009	0.03437	0.3522	0.69	0.7213	2.39	0.01893	1.453	0.06852	0.1721	0.1506	0.215	96.2633	2.84698	0
46007_24_2009	46007	24	2009	0.03618	0.4425	0.4227	0.978	2.186	0.1307	0.03859	0.6017	0.2445	0.6894	1.223	74.6881	16.7558	52.13
46007_29_2009	46007	29	2009	0.04115	0.4925	1.106	0.2333	0.3542	0.01838	0.05499	0.1771	0.1511	1.156	0.8103	19.3202	27.0125	49.67
46007_34_2009	46007	34	2009	0.07306	0.3406	0.3757	0.0446	0.5324	0.01695	0.02792	0.08154	1.912	0.2412	0.8946	5.7971	33.5145	96.22
46007_39_2009	46007	39	2009	0.0382	0.4588	0.102	0.04888	0.2058	0.01917	0.02093	0.2233	0.9089	0.7007	1.262	0	8.46847	0
46007_44_2009	46007	44	2009	0.07286	0.1127	0.1408	0.06204	0.1776	0.02506	0.02075	0.04638	0.2117	0.1714	0.3609	6.08229	22.7191	89.77
46007_49_2009	46007	49	2009	0.1048	0.07192	0.04904	0.0584	0.1224	0.02604	0.01908	0.03848	0.04789	0.1058	0.1104	0	0.714286	0
46008_4_2009	46008	4	2009	0.03293	0.08447	0.4922	0.04985	0.1316	0.05015	0.02841	0.0999	2.334	0.2977	1.065	40.5694	25.6228	79.86
46008_9_2009	46008	9	2009	0.1127	0.2425	1.52	0.2108	1.417	0.1262	0.1055	0.6899	0.6515	1.162	0.6539	67.6895	19.6751	86.23
46008_14_2009	46008	14	2009	0.2333	0.1959	0.5178	0.2595	1.054	0.7679	0.04739	0.6249	1.644	0.7868	0.8439	74.5098	14.795	0
46008_19_2009	46008	19	2009	0.3633	0.09848	0.158	0.02768	0.6486	0.1853	0.0119	0.04968	0.1618	0.8743	0.9561	4.5208	17.5407	64.94
46008_24_2009	46008	24	2009	0.07545	0.3398	1.037	0.08174	0.7576	0.1343	0.1555	0.2809	1.027	0.7548	0.9955	69.3405	12.4777	47.14
46008_29_2009	46008	29	2009	0.05452	0.04926	0.03713	0.01819	0.0849	0.02252	0.01302	0.02896	0.733	0.3575	0.6968	0.181488	6.53358	44.45
46008_34_2009	46008	34	2009	0.3183	0.4705	0.9594	0.1236	1.383	0.07676	0.01145	0.02681	0.2989	0.4524	0.4535	78.777	16.7266	67.74
46008_39_2009	46008	39	2009	0.06083	0.08382	0.8356	0.05369	0.7013	0.07587	0.09065	0.2503	0.5608	0.9195	1.274	72.0143	12.8342	0
46008_44_2009	46008	44	2009	0.05632	0.06663	0.109	0.01724	0.0647	0.01508	0.01516	0.09194	0.3655	0.4115	0.4278	18.3274	24.3772	14.6
46008_49_2009	46008	49	2009	0.2169	0.1313	0.0992	0.01699	0.1587	0.02095	0.01748	0.04165	0.5257	0.2506	0.3185	3.95683	14.7482	63.42
46009_4_2009	46009	4	2009	0.02649	0.0323	0.03261	0.0318	0.03723	0.005612	0.004371	0.04837	0.87	0.09789	0.3504	1.26354	11.0108	4.92
46009_9_2009	46009	9	2009	0.05299	0.06684	0.2291	0.03345	0.03204	0.003639	0.009691	0.2698	0.1701	0.4049	0.505	6.57194	8.70337	0
46009_14_2009	46009	14	2009	0.02798	0.06536	0.6187	0.0659	0.1039	0.004205	0.007427	0.9182	3.235	0.963	1.283	8.19964	17.6471	3.03
46055_24_2009	46055	24	2009	0.03387	0.1936	0.2045	0.7846	4.036	0.02794	0.74	0.9228	0.05445	1.303	0.3922	53.8324	31.7291	51.12
46055_29_2009	46055	29	2009	0.1079	0.1125	0.4099	0.4057	1.785	0.02227	0.0184	0.2988	0.1266	0.4457	0.1915	74.3728	17.0251	97.89
46055_34_2009	46055	34	2009	0.07021	0.2382	0.2596	0.1578	0.7262	0.0611	0.02495	0.2824	0.6639	0.4086	0.7723	38.5172	27.8481	74.67
46055_39_2009	46055	39	2009	0.0701	0.1183	0.07782	0.1186	0.1669	0.3371	0.02318	0.447	2.648	0.4898	0.602	2.49554	25.1337	45.39
46055_49_2009	46055	49	2009	0.03459	0.7533	1.073	0.8488	1.387	0.02346	0.0205	0.8999	0.2074	0.7963	0.6643	61.9217	27.758	3.2
46112_9_2009	46112	9	2009	0.03677	0.08147	0.7649	0.07265	0.102	0.007945	0.01599	0.1562	0.377	1.69	0.8735	3.40502	10.3943	86.21
46112_14_2009	46112	14	2009	0.05644	0.1128	0.1789	0.04869	0.04734	0.005724	0.0189	0.2622	0.119	0.7092	0.5256	27.5	23.2143	13.08
46112_19_2009	46112	19	2009	0.6852	0.5593	1.49	0.2516	0.4884	0.03283	0.02001	0.4907	0.7016	0.9996	0.8327	39.2473	34.2294	29.84
46112_24_2009	46112	24	2009	0.1623	0.1571	0.1297	0.1028	0.08737	0.009766	0.01516	0.04769	1.412	0.546	0.8798	6.26118	8.94454	0
46112_29_2009	46112	29	2009	0.2721	0.2652	0.2029	0.02823	0.2056	0.007303	0.01113	0.2301	4.562	1.186	0.6231	13.1907	17.8253	60
46112_34_2009	46112	34	2009	0.0371	1.048	0.7523	0.06799	0.3066	0.004972	0.01774	0.1152	0.05065	0.8683	0.2311	18.4258	8.76565	0
46112_39_2009	46112	39	2009	0.08257	0.183	0.2547	0.03469	0.2196	0.008829	0.04352	0.03564	0.04984	1.172	0.4029	10.3571	16.6071	10.76
46112_44_2009	46112	44	2009	0.09534	0.8755	2.825	0.2723	0.3179	0.008553	0.2323	0.1574	0.3099	0.109	0.5363	25.9928	23.4657	0
46112_49_2009	46112	49	2009	0.03791	0.06732	0.04349	0.02997	0.03288	0.01048	0.01791	0.03736	0.06912	0.7335	0.2534	0.53286	15.6306	69.33
88001_4_2009	88001	4	2009	0.2174	0.1245	0.04464	0.01998	0.07508	0.009826	0.02482	0.2188	0.1984	1.186	0.2511	30.1248	24.7772	76.98
88001_9_2009	88001	9	2009	0.04798	0.08411	0.2934	0.06589	1.203	0.005834	0.1646	0.5819	0.05342	0.4432	0.2121	73.3096	20.9964	0
88001_14_2009	88001	14	2009	0.1425	0.2068	0.4643	0.1353	0.1369	0.01307	0.01258	0.1716	0.2224	1.028	0.5127	64.557	26.5823	21.76
88001_19_2009	88001	19	2009	0.04571	0.2551	0.3018	0.08212	0.1438	0.03788	0.01405	0.5831	0.05423	0.6818	0.7236	15.7143	30.7143	77.32
88001_24_2009	88001	24	2009	0.04489	0.2847	0.04132	0.02186	0.03685	0.00639	0.01616	0.1668	0.1838	0.6554	0.3636	7.03971	14.4404	27.5
88001_29_2009	88001	29	2009	0.1557	0.1936	0.2541	0.01921	0.04644	0.007793	0.02308	0.1862	0.0567	0.5553	0.7055	7.14286	18.5714	17.3
88001_34_2009	88001	34	2009	0.146	0.06515	0.1922	0.01826	0.04545	0.00958	0.01916	0.9321	0.1276	1.011	0.6215	23.689	22.0615	77.86
88001_39_2009	88001	39	2009	0.04944	0.2102	0.04301	0.01854	0.04077	0.01025	0.01679	0.06798	0.1795	0.2359	0.2416	6.31769	13.5379	80
88001_44_2009	88001	44	2009	0.1694	0.05492	0.03711	0.02264	0.04538	0.009077	0.0218	0.06305	0.08756	0.1324	0.2274	0.535714	5.89286	0
88001_49_2009	88001	49	2009	0.04686	0.1283	0.05456	0.02239	0.04875	0.009746	0.01027	0.06781	0.1445	0.2945	0.2571	1.9573	15.4804	41.37
88005_4_2009	88005	4	2009	0.2371	0.05819	0.04561	0.0448	0.07103	0.002132	0.01882	0.05605	0.3641	0.2053	0.476	0.179211	4.6595	23.08
88005_9_2009	88005	9	2009	0.1334	0.4001	0.7925	0.1522	0.1641	0.002349	0.02741	0.6869	0.3755	1.208	1.28	10.9123	7.51342	35.71
88005_14_2009	88005	14	2009	0.1604	0.06102	0.03419	0.03618	0.06576	0.004776	0.02449	0.08876	1.054	0.3406	0.7538	1.43113	10.7335	0
88005_19_2009	88005	19	2009	0.04884	0.07059	0.1117	0.03461	0.06826	0.00691	0.0805	0.5895	1.264	0.2629	3.361	0.892857	9.28571	0
88005_24_2009	88005	24	2009	0.05545	0.07805	0.03289	0.1085	0.09595	0.003019	0.05085	0.1224	0.2815	1.049	0.4713	0	2.34234	61.54
88005_29_2009	88005	29	2009	0.2682	0.5972	2.986	0.2789	0.3883	0.0009065	0.6139	0.1838	0.04348	0.3208	0.4467	33.574	1.44404	0
88005_39_2009	88005	39	2009	0.1905	0.3095	0.03141	0.1165	0.4868	0.003383	0.01513	0.3847	0.04569	1.81	0.9655	35.4724	36.0071	64.87
88005_44_2009	88005	44	2009	0.2581	0.5069	0.06276	0.03213	0.296	0.002245	0.01817	0.05362	0.04369	0.4222	0.1362	10.6306	13.1532	71.24
88005_49_2009	88005	49	2009	0.3311	0.07019	0.4911	0.7787	0.1678	0.003158	0.04993	0.1114	0.04581	0.6159	0.09841	55.2585	18.5383	0
88006_4_2009	88006	4	2009	0.3197	0.0745	0.8934	0.1422	0.1203	0.006486	0.01131	0.1972	0.055	1.101	0.8737	15.3986	14.4928	15
88006_9_2009	88006	9	2009	0.2682	0.1795	0.9862	0.52	1.014	0.003929	0.0175	0.2454	0.3216	0.7794	0.511	48.9324	8.18505	0
88006_14_2009	88006	14	2009	0.05776	0.09111	0.08583	0.05065	0.3358	0.003695	0.01118	0.1078	0.1096	1.958	0.7636	2.53623	19.5652	0
88006_19_2009	88006	19	2009	0.3307	0.1662	0.5697	0.2974	1.07	0.006199	0.01733	0.2213	0.05458	1.148	0.8015	44.484	25.4448	0
88006_24_2009	88006	24	2009	0.2821	0.08662	0.1359	0.04192	0.1168	0.003099	0.0144	0.08334	0.8454	1.078	1.05	10.0539	11.4901	32.81
88006_29_2009	88006	29	2009	0.05274	0.06546	0.03625	0.03876	0.07921	0.003661	0.01191	0.04328	0.05467	0.2832	0.2057	0.357143	6.96429	0
88006_34_2009	88006	34	2009	0.1011	0.2085	0.1325	0.07279	0.4008	0.003447	0.008825	0.04956	0.05217	0.5527	0.2981	10.6306	23.6036	79.38
88006_39_2009	88006	39	2009	0.4011	0.3877	0.06928	0.1213	0.3811	0.003195	0.04588	0.06131	0.05439	0.5341	0.2757	55.814	25.5814	74.82
88006_44_2009	88006	44	2009	0.1456	0.1492	0.09874	0.07628	0.1639	0.003205	0.008671	0.3276	0.2114	0.6618	0.6206	9.10714	20.3571	19.3
88006_49_2009	88006	49	2009	0.05109	0.04538	0.04585	0.05796	0.2333	0.005118	0.01148	0.04614	0.6285	0.212	0.3225	3.92857	6.60714	0
88007_4_2009	88007	4	2009	0.1336	0.07046	0.02746	0.04259	0.0701	0.002165	0.01387	0.1706	0.1941	0.3826	0.4857	5.95668	15.1625	55.95
88007_9_2009	88007	9	2009	0.04248	0.06576	0.03336	0.04047	0.06323	0.004563	0.007448	0.3707	1.465	0.9304	1.662	0.180832	14.1049	0
88007_14_2009	88007	14	2009	0.0508	0.09046	0.04112	0.05941	0.162	0.001632	0.01452	0.3182	0.1654	1.634	1.227	53.4173	13.8489	22.07
88007_19_2009	88007	19	2009	0.1093	0.4255	0.904	0.9579	0.4266	0.003103	0.01442	0.324	0.04641	0.7694	0.2127	80.5054	14.2599	0
88007_29_2009	88007	29	2009	0.4246	0.1034	0.0642	0.1134	0.1917	0.002065	0.01748	1.227	1.18	1.188	0.6277	29.59	39.9287	66.53
88007_34_2009	88007	34	2009	0.08885	0.2146	0.03055	0.06228	0.6059	0.002079	0.009748	0.06291	0.04488	1.927	0.9173	16.4855	21.0145	0
88007_39_2009	88007	39	2009	0.04737	0.1199	0.04621	0.09655	0.2243	0.003028	0.006954	0.08374	0.04864	1.139	0.2767	12.0504	29.1367	94.44
88007_49_2009	88007	49	2009	0.05001	0.3267	0.2232	0.3325	0.2136	0.003697	0.01473	0.06017	0.04499	0.1933	0.1879	94.8763	3.00353	17.64
88008_4_2009	88008	4	2009	0.7615	0.02703	0.4554	0.3377	0.3347	0.0082	0.1957	0.09986	0.04718	0.3696	0.7269	32.9749	40.681	90.3
88008_9_2009	88008	9	2009	0.235	0.03906	0.09654	0.03113	0.3257	0.006057	0.1928	0.03814	0.09999	0.2463	0.2147	19.4296	32.2638	90.05
88008_14_2009	88008	14	2009	0.3091	0.04266	0.2115	0.2542	0.2165	0.01101	0.01242	0.1555	0.2729	0.4701	0.3188	26.4286	35	87.75
88008_19_2009	88008	19	2009	0.1179	0.02985	0.02555	0.08563	0.3692	0.01135	0.02034	0.08899	0.2852	0.7944	0.303	34.8294	37.3429	94.72
88008_24_2009	88008	24	2009	0.1577	0.1208	0.119	0.08114	0.7083	0.008656	0.01383	0.2144	0.2994	0.6429	0.2849	21.2121	22.2816	13.6
88008_29_2009	88008	29	2009	0.07979	0.0264	0.03094	0.1039	0.09068	0.006283	0.01164	0.1184	0.04359	0.1145	0.2455	4.29338	12.8801	55.56
88008_34_2009	88008	34	2009	0.08023	0.03636	0.03659	0.0334	0.06246	0.006668	0.02132	0.1737	0.04609	0.2038	0.3016	0.894454	11.2701	42.84
88008_39_2009	88008	39	2009	0.04381	0.02767	0.02764	0.03553	0.05835	0.008227	0.01875	0.05336	0.1157	0.1363	0.1794	0	2.51799	0
88008_44_2009	88008	44	2009	0.04247	0.02415	0.02484	0.05154	0.05996	0.007795	0.02034	0.03272	0.1975	0.1012	0.1712	3.5461	12.4113	0
88008_49_2009	88008	49	2009	0.2546	0.04606	0.148	0.1249	0.3122	0.00634	0.3763	0.1474	0.04417	0.3434	0.108	72.3214	20.3571	53.51
88012_4_2009	88012	4	2009	0.1052	0.1364	0.1644	0.03122	0.1269	0.005601	0.02743	0.1779	0.2045	1.126	1.35	7.33453	11.449	0
88012_9_2009	88012	9	2009	0.04029	0.1683	0.1077	0.02862	0.1169	0.00585	0.03039	0.04406	0.08915	0.4346	0.4448	0.180505	8.66426	81.25
88012_14_2009	88012	14	2009	0.2596	0.7136	0.75	0.3064	0.6405	0.007821	0.3253	0.2417	0.2127	0.6829	0.5615	47.0588	19.4296	55.96
88012_19_2009	88012	19	2009	0.08389	0.3641	0.2428	0.1016	0.773	0.009917	0.5763	0.04578	0.1212	0.4788	0.9011	43.8503	21.5686	70.24
88923_9_2009	88923	9	2009	0.02911	0.755	1.223	0.433	0.9679	0.04829	0.05624	0.4807	0.1971	1.265	0.09259	98.39	1.25224	0

## Sheet: 1000m
Route	Stop	Year	EAPH	EAWP	WOTH	SCTA	REVI	AMRE	OVEN	EATO	GRCA	INBU	NOCA	Forest (%)	Exurban (%)	Compactness (%)
46006	4	1986	0.02155	0.05146	0.1477	0.02417	0.03134	0.01144	0.003696	0.08354	0.1383	0.8056	0.9936	10.2865	11.6619	0.99
46006	9	1986	0.02056	0.2628	0.192	0.03061	0.02954	0.004076	0.003075	0.2825	0.7834	0.4549	0.7337	15.5059	13.3276	10.98
46006	14	1986	0.02528	0.06887	0.07475	0.01738	0.01883	0.004469	0.003724	0.1182	0.3009	0.4996	0.8356	6.27507	6.33238	0
46006	19	1986	0.05244	0.07221	0.2352	0.08815	0.02598	0.004257	0.003711	0.1333	0.3152	0.8575	0.5564	21.2139	16.0321	3.75
46006	24	1986	0.0568	0.04739	0.1088	0.02379	0.05917	0.005297	0.003368	0.05995	0.1678	0.262	0.5605	8.64198	9.64686	0
46006	30	1986	0.0227	0.05114	0.03248	0.02184	0.01641	0.006277	0.003697	0.04134	0.1375	0.2153	0.1514	0.114613	7.39255	0
46006	34	1986	0.024	0.05307	0.0421	0.02258	0.01692	0.003535	0.004216	0.04124	0.2895	0.179	0.476	1.86567	8.86912	2.26
46006	39	1986	0.02014	0.04923	0.03537	0.01678	0.01283	0.003535	0.004206	0.03638	0.04145	0.2373	0.1506	1.91648	7.23684	12.25
46006	44	1986	0.0223	0.09306	0.03896	0.02359	0.02824	0.003576	0.003323	0.04355	0.3689	0.6924	0.1552	7.46697	6.97875	4.12
46006	49	1986	0.02215	0.0885	0.02865	0.01846	0.04879	0.004351	0.003387	0.0375	0.1348	0.39	0.195	12.7721	10.9966	18.49
46007	4	1986	0.3665	0.425	1.357	0.2711	1.009	0.02653	0.1209	0.2413	0.09501	0.5031	0.7507	86.61	4.46991	10.26
46007	9	1986	0.04056	0.7845	1.914	0.2276	1.282	0.04289	0.253	0.3621	0.3693	0.977	0.3535	75.1503	9.04666	7.28
46007	14	1986	0.1359	1.002	1.145	0.4739	1.921	0.828	0.1311	0.2034	0.4094	0.4047	0.6123	92.7998	3.12679	12.83
46007	19	1986	0.03895	0.4335	0.7031	0.2634	1.408	0.02724	0.2351	0.08045	0.1509	0.2173	0.2093	98.6548	1.34516	0
46007	24	1986	0.04021	0.4108	0.4296	0.4034	1.369	0.1056	0.09964	0.2855	0.6201	0.9613	0.9475	84.2648	8.82774	32.47
46007	29	1986	0.04408	0.5145	0.5003	0.1897	0.2497	0.02527	0.09757	0.1516	0.3208	0.8957	0.5863	28.5919	16.6285	19.45
46007	34	1986	0.06589	0.4745	0.6113	0.0506	0.3823	0.02184	0.08852	0.07352	0.8648	0.2621	0.5434	9.84501	17.4799	38.26
46007	39	1986	0.03988	0.4374	0.1553	0.05437	0.1382	0.02538	0.07186	0.1794	0.3766	0.6061	0.806	0.458453	7.47851	31.04
46007	44	1986	0.0658	0.2142	0.2052	0.07364	0.1516	0.03338	0.08202	0.06458	0.3422	0.2517	0.3505	14.7893	10.4041	18.46
46007	49	1986	0.0963	0.1511	0.1092	0.06796	0.1062	0.02963	0.07308	0.05443	0.06308	0.192	0.1499	1.94508	9.78261	7.89
46008	4	1986	0.03383	0.1406	0.3176	0.09502	0.1157	0.07534	0.03618	0.134	1.007	0.4106	1.538	57.8993	13.3658	29.97
46008	9	1986	0.09868	0.4862	0.7948	0.5063	0.8133	0.2917	0.03784	0.7288	0.5242	1.165	0.8171	81.7374	5.79128	28.72
46008	14	1986	0.2287	0.2828	0.2497	0.2718	0.4363	0.9508	0.03457	0.5957	1.113	1.005	0.773	79.0998	8.83028	4.87
46008	19	1986	0.181	0.1504	0.6223	0.06789	0.3322	0.2102	0.02503	0.08204	0.2446	0.8427	0.8038	45.9971	9.55524	16.81
46008	24	1986	0.07283	0.5286	0.7348	0.191	0.4705	0.1547	0.04804	0.3753	0.6428	0.8307	0.9513	66.5903	6.52734	0
46008	29	1986	0.05788	0.0945	0.07809	0.05239	0.05393	0.03507	0.02462	0.06328	0.3212	0.4427	0.7323	19.2595	9.44317	4.87
46008	34	1986	0.2205	0.4727	0.5492	0.1645	0.602	0.0962	0.02618	0.06099	0.5297	0.6207	0.5736	94.212	3.55301	0
46008	39	1986	0.04926	0.182	0.5214	0.1822	0.4956	0.1019	0.0686	0.3474	0.4981	1.05	1.195	66.0847	5.06583	9.03
46008	44	1986	0.05032	0.1105	0.2359	0.04853	0.04881	0.03095	0.02731	0.2371	1.095	0.6402	0.8234	44.9126	14.8753	36.99
46008	49	1986	0.1439	0.2659	0.1748	0.04555	0.1079	0.03942	0.02775	0.1032	0.3851	0.3679	0.4369	7.13467	13.3524	23.83
46009	4	1986	0.02679	0.0422	0.05279	0.03643	0.02424	0.001908	0.006829	0.07247	0.1794	0.1706	0.3302	6.94803	12.4318	6.69
46009	9	1986	0.05315	0.06134	0.2996	0.03289	0.02195	0.00113	0.008747	0.1761	0.07452	0.4618	0.4291	25.3226	8.54603	0.34
46009	14	1986	0.02611	0.06077	0.5458	0.05457	0.0639	0.001399	0.007955	0.5225	1.63	1.011	1.169	14.4846	11.8187	2.25
46055	24	1986	0.03688	0.1585	0.4553	0.2775	1.53	0.01	0.1792	0.3098	0.08354	0.8409	0.3632	75.5219	8.14984	0
46055	29	1986	0.09044	0.1053	0.6655	0.1735	0.8186	0.009002	0.05941	0.3562	0.1266	0.5504	0.2592	88.3548	4.57797	0
46055	34	1986	0.06775	0.1821	0.4023	0.1364	0.3475	0.01723	0.06047	0.2514	0.3138	0.4298	0.6483	72.3881	11.3375	24.06
46055	39	1986	0.06112	0.08779	0.1809	0.13	0.09243	0.05542	0.06598	0.406	1.689	0.4817	0.4836	48.2828	14.7682	13.37
46055	44	1986	0.03566	0.3356	0.3523	0.4296	0.5476	0.01226	0.07176	0.7204	0.2883	0.7482	0.4058	98.4214	1.49254	0
46055	49	1986	0.03599	0.323	0.4555	0.2314	0.7699	0.009208	0.05337	0.4734	0.1585	0.6631	0.5486	57.6373	11.1842	7.68
46112	9	1986	0.02894	0.1152	0.3102	0.05277	0.04704	0.004028	0.01359	0.1258	0.1958	1.066	0.5489	14.0441	12.5824	45.32
46112	14	1986	0.05867	0.1554	0.1325	0.04192	0.02881	0.002448	0.01429	0.1278	0.06164	0.5778	0.374	24.6705	17.0487	23.03
46112	19	1986	0.4688	0.5255	1.063	0.2879	0.2603	0.01498	0.01376	0.2571	0.3225	0.8895	0.7096	41.1697	14.9656	8.61
46112	24	1986	0.07699	0.1865	0.09218	0.09751	0.0447	0.003982	0.01663	0.04395	0.8695	0.5312	0.6363	18.8019	9.77357	0
46112	27	1986	0.1202	0.2086	0.1863	0.03642	0.1242	0.002813	0.01366	0.1131	0.6479	1.125	0.6155	19.1989	14.8784	16.15
46112	34	1986	0.03012	0.5809	0.7347	0.05613	0.1189	0.002198	0.01251	0.08137	0.04701	0.561	0.2768	24.407	14.4327	22.97
46112	39	1986	0.0458	0.2615	0.197	0.04932	0.1161	0.004576	0.02031	0.03763	0.04576	0.6571	0.2934	45.0688	14.1055	8.13
46112	44	1986	0.07583	0.7878	0.7238	0.1242	0.1704	0.004402	0.02755	0.09513	0.2964	0.1506	0.3849	42.685	15.6913	4.39
46112	49	1986	0.02948	0.1164	0.06776	0.03194	0.01926	0.004179	0.01305	0.04012	0.07908	0.5894	0.2985	7.44559	10.0802	12.5
88001	4	1986	0.2253	0.2303	0.06979	0.04101	0.06873	0.002897	0.03132	0.1732	0.1376	1.489	0.1415	43.176	17.6538	50.08
88001	9	1986	0.04456	0.1743	0.8239	0.1259	0.5233	0.002125	0.07628	1.848	0.05125	0.7746	0.2019	91.4662	6.41466	23.21
88001	14	1986	0.1013	0.5027	0.5791	0.1315	0.08897	0.004944	0.02786	0.1971	0.3102	1.045	0.2965	65.6815	13.2855	8
88001	19	1986	0.0431	0.4478	0.328	0.1014	0.1332	0.006496	0.02744	0.4159	0.05307	1.138	0.4371	33.4669	20.0973	16.38
88001	24	1986	0.04337	0.4132	0.04867	0.04371	0.02889	0.003129	0.02385	0.1823	0.1444	0.8327	0.2246	19.5702	13.3238	5.6
88001	29	1986	0.1004	0.2646	0.2524	0.04488	0.03983	0.001923	0.02873	0.167	0.05269	0.7012	0.2791	24.6277	15.8076	13.76
88001	34	1986	0.1633	0.1276	0.1115	0.03393	0.03672	0.00645	0.02941	0.4902	0.0866	1.505	0.2623	23.1123	15.59	4.97
88001	39	1986	0.04689	0.2785	0.06993	0.0356	0.03535	0.004631	0.0247	0.1009	0.1389	0.3727	0.1405	23.4433	14.1463	13.58
88001	44	1986	0.103	0.1102	0.05696	0.03432	0.0379	0.002644	0.02551	0.09887	0.1031	0.2577	0.1563	29.5214	9.31499	1.85
88001	49	1986	0.04647	0.2356	0.07473	0.04494	0.03927	0.002756	0.02343	0.1011	0.08198	0.425	0.179	8.83867	11.4703	4.74
88005	4	1986	0.06093	0.04114	0.05036	0.04339	0.02576	0.002656	0.02749	0.04101	0.0611	0.1052	0.4774	3.61135	7.99656	0
88005	9	1986	0.05033	0.1189	0.1485	0.1064	0.04886	0.003561	0.03031	0.1042	0.1082	0.3137	0.5024	7.79593	3.8693	5.92
88005	14	1986	0.04822	0.04624	0.04317	0.04549	0.02426	0.004867	0.03087	0.05373	0.1244	0.1602	0.4829	5.92953	5.78631	8.92
88005	19	1986	0.02293	0.05199	0.111	0.04782	0.02462	0.007208	0.04656	0.3294	1.875	0.1574	0.9413	3.60825	7.7606	0
88005	24	1986	0.02351	0.05863	0.04066	0.09077	0.03593	0.00264	0.0371	0.08521	0.06306	0.2468	0.3482	4.64849	9.35438	13.49
88005	29	1986	0.05675	0.245	1.197	0.7568	0.1266	0.002647	0.05181	0.08367	0.02816	0.1262	0.3019	49.6271	0.286862	0
88005	35	1986	0.1245	0.1887	0.3654	0.155	0.5022	0.002948	0.107	0.05866	0.02872	0.1514	0.2032	94.0384	1.06048	24.32
88005	39	1986	0.07677	0.1396	0.03201	0.08743	0.1595	0.004164	0.03246	0.2312	0.0293	0.6904	0.6356	69.1867	10.2234	14.56
88005	44	1986	0.06335	0.2631	0.06213	0.04293	0.07214	0.003	0.02772	0.03664	0.02815	0.199	0.1434	41.0264	9.63303	34.51
88005	49	1986	0.08841	0.05169	0.2025	0.27	0.05162	0.002949	0.04979	0.05429	0.02857	0.2727	0.1146	79.7023	9.84827	9.01
88006	4	1986	0.1928	0.145	0.8489	0.2831	0.1104	0.00316	0.008863	0.2905	0.03436	1.388	0.3429	37.5646	11.2866	0
88006	9	1986	0.09975	0.2837	0.554	0.745	1.041	0.001339	0.01599	0.2438	0.06643	0.7631	0.3147	68.0882	4.09273	56.64
88006	14	1986	0.04341	0.2351	0.09216	0.09332	0.4594	0.002779	0.0126	0.1284	0.0571	0.9825	0.445	22.8407	15.0072	5.93
88006	19	1986	0.1492	0.3408	0.2199	0.3195	0.8223	0.002928	0.01091	0.3554	0.03468	0.8211	0.371	72.394	10.1088	0
88006	24	1986	0.0994	0.2112	0.1034	0.08599	0.126	0.001116	0.01663	0.09815	0.4538	0.7846	0.4875	31.2518	15.01	17.95
88006	29	1986	0.04003	0.1672	0.04764	0.07433	0.08317	0.001537	0.01511	0.06123	0.03455	0.2558	0.139	19.049	11.0856	0
88006	34	1986	0.06435	0.4083	0.1279	0.1359	0.4232	0.001542	0.01141	0.07472	0.03423	0.4634	0.174	23.4146	18.1923	0
88006	39	1986	0.2279	0.4459	0.1819	0.223	0.2802	0.002552	0.01884	0.09531	0.0351	0.4827	0.1785	66.4852	15.6116	0
88006	44	1986	0.1108	0.311	0.09011	0.1635	0.1536	0.001157	0.01078	0.2876	0.07654	0.6085	0.3517	21.2772	16.5808	8.98
88006	49	1986	0.03787	0.1126	0.06766	0.1289	0.2638	0.002115	0.01002	0.06873	0.09109	0.2382	0.2105	34.2972	9.13255	34.48
88007	4	1986	0.04619	0.05137	0.03577	0.04715	0.02424	0.003275	0.007544	0.06851	0.05543	0.1988	0.4252	9.8163	12.8875	10.69
88007	9	1986	0.01875	0.04567	0.03449	0.05137	0.02752	0.005201	0.007115	0.2104	0.4254	0.2753	1.041	5.85534	8.58209	0
88007	14	1986	0.02167	0.05712	0.04979	0.07414	0.04798	0.002724	0.00699	0.1958	0.109	0.5245	0.8045	34.2898	11.0187	0
88007	18	1986	0.05331	0.279	1.416	0.5187	0.1344	0.002435	0.007331	0.1979	0.02951	0.2233	0.197	62.0551	12.9162	0
88007	25	1986	0.02138	0.09046	0.5711	0.1988	0.1068	0.003739	0.009761	0.2722	0.02936	0.1471	0.1436	84.0792	0.774527	18.52
88007	29	1986	0.1259	0.05561	0.1292	0.08528	0.06834	0.002518	0.006917	0.1756	0.8827	0.4511	0.5441	33.9342	15.6795	3.82
88007	34	1986	0.03028	0.08885	0.04525	0.0607	0.1657	0.002682	0.008096	0.04868	0.02941	0.6889	0.6808	45.6397	17.4125	3.46
88007	39	1986	0.02142	0.08507	0.07458	0.0905	0.08471	0.00285	0.00733	0.05472	0.03034	0.3646	0.2048	54.7504	6.56205	0
88007	49	1986	0.02303	0.116	0.1966	0.2378	0.06679	0.005208	0.01	0.04186	0.0284	0.1056	0.1689	83.639	4.72779	0.61
88008	4	1986	0.1872	0.04001	0.3373	0.15	0.1942	0.001326	0.02124	0.1593	0.03095	0.3328	0.4328	64.5744	14.7607	13.01
88008	9	1986	0.1622	0.04996	0.08838	0.02968	0.1381	0.0007997	0.02013	0.06987	0.04991	0.3894	0.1944	42.4728	11.0189	5.72
88008	14	1986	0.147	0.05838	0.1207	0.1245	0.1364	0.001965	0.0121	0.2835	0.07561	0.6614	0.2385	55.7626	7.94151	27.43
88008	19	1986	0.0742	0.04289	0.03969	0.0394	0.2784	0.001073	0.01506	0.165	0.06908	0.6731	0.243	70.4201	7.05916	3.23
88008	24	1986	0.09246	0.163	0.07978	0.08151	0.2886	0.001118	0.01338	0.2763	0.3859	0.8101	0.2523	70.2006	3.81089	0
88008	29	1986	0.06026	0.0384	0.04149	0.08999	0.06317	0.001141	0.01027	0.1412	0.029	0.2094	0.1984	15.0501	9.95708	0
88008	34	1986	0.05081	0.0562	0.04347	0.03225	0.03661	0.0008858	0.01621	0.1577	0.03037	0.3225	0.1978	9.46101	13.4748	0
88008	39	1986	0.03604	0.04031	0.03416	0.03161	0.03433	0.00101	0.01418	0.1025	0.08626	0.2002	0.1436	10.8658	11.9553	19.19
88008	44	1986	0.03606	0.03293	0.0403	0.044	0.03758	0.001301	0.01899	0.06599	0.05456	0.1779	0.1406	16.323	11.3116	0
88008	49	1986	0.1155	0.05912	0.07568	0.09306	0.154	0.0007529	0.02805	0.3468	0.02952	0.4751	0.1118	92.1602	2.97568	23.07
88012	4	1986	0.07587	0.3332	0.1772	0.05332	0.09529	0.0007318	0.04556	0.1137	0.07464	0.8419	0.7949	12.6325	7.44772	9.61
88012	9	1986	0.03027	0.3001	0.09051	0.03793	0.07922	0.0008789	0.0419	0.04705	0.06738	0.3191	0.2994	6.48122	6.07972	27.83
88012	14	1986	0.149	0.9519	0.4329	0.1342	0.3446	0.0007072	0.0702	0.1818	0.07344	0.6708	0.5202	64.3553	11.8625	3.14
88012	19	1986	0.0446	0.7161	0.2875	0.1503	0.4543	0.0009161	0.1189	0.04583	0.05597	0.5395	0.7953	60.4352	11.9668	32.29
88923	4	1986	0.1065	0.9192	0.6352	0.3633	0.1962	0.0311	0.2576	0.1254	0.1733	0.6044	0.09216	99.2554	0.429676	0
88923	9	1986	0.02847	0.4272	0.8278	0.5388	0.6984	0.03071	0.2646	0.9515	0.1761	1.618	0.06492	91.607	4.66781	0
46006	4	1993	0.02213	0.03125	0.3415	0.01578	0.04774	0.011	0.00493	0.1376	0.4209	1.708	1.817	10.1146	11.8052	0.97
46006	9	1993	0.0212	0.2259	0.3305	0.02796	0.04457	0.002783	0.003277	0.3714	1.013	0.8403	1.275	14.9326	13.8435	15.12
46006	14	1993	0.0247	0.04441	0.08741	0.01309	0.02542	0.002812	0.004211	0.1868	0.4278	1.105	1.092	6.24642	6.33238	0
46006	19	1993	0.06959	0.04339	0.2561	0.06387	0.03637	0.001939	0.004789	0.1706	0.7384	1.667	0.7831	19.9256	16.6619	9.97
46006	24	1993	0.06135	0.02903	0.1164	0.0145	0.08405	0.003943	0.003892	0.0683	0.3434	0.4915	0.8806	7.72323	10.422	6.06
46006	30	1993	0.02212	0.02958	0.03366	0.01751	0.02292	0.004096	0.004301	0.04837	0.1337	0.3397	0.1926	0.114613	7.39255	0
46006	34	1993	0.02461	0.0301	0.0375	0.0145	0.02197	0.003537	0.004293	0.05088	0.3157	0.3097	0.5604	1.0333	8.98393	41.53
46006	39	1993	0.0211	0.0283	0.03585	0.01051	0.01822	0.003602	0.005092	0.04692	0.04655	0.3819	0.1911	1.17277	7.26545	12.2
46006	44	1993	0.02355	0.05668	0.04038	0.01477	0.04057	0.002443	0.003849	0.05063	0.8541	1.061	0.2061	5.31304	7.8116	3.68
46006	49	1993	0.02323	0.05856	0.02586	0.01456	0.07347	0.003355	0.003945	0.0472	0.2616	0.6311	0.2678	11.1111	12.2852	25.41
46007	4	1993	0.224	0.2188	1.182	0.1625	0.5041	0.002921	0.1527	0.1807	0.07519	0.5009	0.5053	80.5158	6.96275	47.73
46007	9	1993	0.03097	0.3908	1.344	0.1604	0.5077	0.006665	0.4025	0.3693	0.4834	0.843	0.2538	72.631	11.3942	25.88
46007	14	1993	0.1169	0.5423	0.9457	0.2414	0.8153	0.1358	0.141	0.1918	0.5878	0.3193	0.4339	91.0786	4.84796	14.2
46007	19	1993	0.03033	0.2207	0.5354	0.1787	0.6166	0.003235	0.4382	0.05779	0.1333	0.1576	0.1437	97.138	2.86205	28
46007	24	1993	0.03052	0.2282	0.3142	0.2604	0.5946	0.01794	0.07104	0.2749	0.3483	0.7063	0.706	83.8922	9.14302	31.34
46007	29	1993	0.03431	0.2765	0.4726	0.09876	0.1022	0.003236	0.07737	0.1208	0.1825	0.7983	0.4481	28.1626	17.0006	19.02
46007	34	1993	0.05359	0.2345	0.4072	0.02363	0.1538	0.002401	0.05452	0.05664	1.188	0.2071	0.4329	9.7876	17.5373	38.12
46007	39	1993	0.03127	0.2396	0.09672	0.0289	0.05653	0.002466	0.04664	0.1455	0.4403	0.5164	0.6385	0.458453	7.47851	31.04
46007	44	1993	0.05439	0.09445	0.1317	0.03766	0.05784	0.002697	0.05049	0.04249	0.331	0.1818	0.2443	13.0696	11.8372	27.84
46007	49	1993	0.0797	0.06469	0.0624	0.03112	0.04053	0.003135	0.04372	0.03651	0.04787	0.131	0.09149	1.88787	9.81121	7.87
46008	4	1993	0.03992	0.1194	0.4046	0.1003	0.155	0.07809	0.04289	0.1634	1.839	0.4603	1.349	55.5238	15.1689	32.45
46008	9	1993	0.1217	0.3956	1.074	0.514	1.256	0.2738	0.06535	0.9803	0.6867	1.465	0.7477	79.2718	8.25688	29.17
46008	14	1993	0.2856	0.2526	0.3349	0.3565	0.747	1.092	0.04848	0.8122	1.44	1.16	0.7819	77.5803	9.89106	9.28
46008	19	1993	0.3062	0.1321	0.4484	0.06818	0.5307	0.244	0.02196	0.09297	0.4369	1.07	0.8393	44.7059	10.4735	15.34
46008	24	1993	0.08736	0.4673	0.9053	0.1893	0.7064	0.1806	0.08761	0.4607	0.7284	1.015	0.9256	64.7008	7.41483	0
46008	29	1993	0.06657	0.07774	0.06486	0.05134	0.07909	0.03496	0.02355	0.06782	0.3697	0.5168	0.7267	18.2836	10.1033	13.35
46008	34	1993	0.3234	0.4732	0.7163	0.2083	1.009	0.1085	0.02323	0.06298	0.5497	0.7019	0.524	93.6676	4.09742	10.49
46008	39	1993	0.06185	0.1423	0.6816	0.1627	0.7183	0.1122	0.09095	0.4194	0.5931	1.271	1.213	64.482	6.66857	6.87
46008	44	1993	0.06232	0.09304	0.2028	0.04612	0.06826	0.02953	0.0245	0.24	1.044	0.7013	0.6748	43.5942	16.0218	45.62
46008	49	1993	0.1857	0.2109	0.1538	0.04315	0.158	0.03726	0.02648	0.1002	0.8457	0.4031	0.3954	6.87679	13.4957	23.99
46009	4	1993	0.02507	0.03716	0.04083	0.03191	0.02674	0.002493	0.004448	0.05984	0.2389	0.14	0.3258	6.8619	12.5179	6.65
46009	9	1993	0.0576	0.05996	0.264	0.03012	0.02384	0.001493	0.006969	0.1884	0.08042	0.4359	0.4429	25.2653	8.60338	0.33
46009	14	1993	0.02507	0.05974	0.5545	0.05238	0.07166	0.001833	0.005999	0.5958	1.579	0.9722	1.179	13.981	12.3223	2.16
46055	24	1993	0.03413	0.1402	0.3219	0.2909	1.786	0.01199	0.251	0.377	0.06983	0.8865	0.4001	75.1215	8.52159	0
46055	29	1993	0.09151	0.08816	0.5279	0.1753	0.9058	0.0107	0.03089	0.2984	0.1219	0.4802	0.2545	86.2947	6.60944	0
46055	34	1993	0.06537	0.1616	0.3156	0.1074	0.381	0.02125	0.03627	0.229	0.3736	0.3889	0.739	69.3743	13.9782	29.37
46055	39	1993	0.06101	0.07828	0.1269	0.09405	0.09377	0.08145	0.0388	0.3699	2.207	0.4471	0.5591	47.9679	15.083	13.09
46055	44	1993	0.03334	0.3663	0.3551	0.3989	0.6271	0.01343	0.05961	0.7565	0.2997	0.7286	0.4556	98.3065	1.60735	10.72
46055	49	1993	0.0334	0.3435	0.5475	0.2648	0.8017	0.011	0.02927	0.5073	0.1693	0.6497	0.6253	55.2059	13.0435	12.28
46112	9	1993	0.03476	0.09322	0.4182	0.05956	0.07057	0.004461	0.01482	0.1502	0.2441	1.432	0.5471	13.9868	12.6397	45.35
46112	14	1993	0.05838	0.129	0.1446	0.04322	0.04046	0.002785	0.01614	0.1776	0.07677	0.7111	0.3556	24.384	17.3352	30.42
46112	19	1993	0.605	0.4875	1.243	0.2908	0.3822	0.01662	0.01556	0.3503	0.414	1.07	0.6537	40.453	15.5677	22.27
46112	24	1993	0.1082	0.1621	0.1034	0.1036	0.0663	0.004596	0.01489	0.04967	2.608	0.6159	0.6061	17.6268	10.6048	0
46112	27	1993	0.1729	0.2029	0.1941	0.03549	0.174	0.003154	0.01351	0.1565	1.637	1.326	0.5304	18.2833	15.7654	28.13
46112	34	1993	0.03555	0.6443	0.7763	0.06107	0.1927	0.00246	0.01419	0.1005	0.04842	0.7469	0.226	24.1498	14.6613	32.74
46112	39	1993	0.06164	0.2123	0.215	0.04514	0.1724	0.004821	0.02465	0.04086	0.04725	0.9124	0.2799	43.6353	14.7362	8.56
46112	44	1993	0.08343	0.75	1.189	0.1634	0.2513	0.004666	0.05699	0.123	0.3077	0.1574	0.3727	41.3368	17.0396	13.98
46112	49	1993	0.03522	0.08881	0.05795	0.03242	0.0274	0.004807	0.01376	0.04338	0.07654	0.7327	0.2474	7.38832	10.1375	12.42
88001	4	1993	0.2477	0.1317	0.06419	0.05811	0.08327	0.008418	0.02229	0.1722	0.1432	1.056	0.2472	41.8312	18.7983	47.03
88001	9	1993	0.04843	0.09635	0.6341	0.2112	0.7888	0.005663	0.08402	1.211	0.04795	0.4949	0.2981	84.5934	9.79381	18.12
88001	14	1993	0.1195	0.2562	0.5809	0.2638	0.1235	0.01009	0.01668	0.1799	0.3394	0.7942	0.5296	65.0502	13.9168	7.84
88001	19	1993	0.04676	0.2565	0.3287	0.1787	0.1669	0.0182	0.01829	0.4333	0.04896	0.7524	0.7561	33.152	20.126	16.36
88001	24	1993	0.04674	0.2587	0.04789	0.07233	0.03706	0.002788	0.0166	0.1682	0.1448	0.5926	0.3908	19.5129	13.3524	5.58
88001	29	1993	0.1206	0.1641	0.2693	0.067	0.0503	0.005707	0.02077	0.1598	0.04924	0.506	0.5516	24.6277	15.8076	13.76
88001	34	1993	0.1674	0.07126	0.1347	0.05687	0.04506	0.005759	0.02157	0.5676	0.091	1.023	0.504	22.9974	15.6187	4.97
88001	39	1993	0.05023	0.17	0.06066	0.05557	0.043	0.007045	0.01734	0.08487	0.1391	0.2472	0.2446	23.1851	14.4046	13.35
88001	44	1993	0.128	0.06034	0.05021	0.0552	0.04696	0.004755	0.01926	0.07914	0.09106	0.1588	0.2599	29.464	9.37231	1.84
88001	49	1993	0.0497	0.1318	0.06741	0.07164	0.0494	0.00574	0.01446	0.08426	0.09064	0.2924	0.299	8.75286	11.5561	4.71
88005	4	1993	0.08338	0.03317	0.04414	0.04416	0.0377	0.002929	0.02396	0.04178	0.09403	0.1133	0.4125	2.37891	8.16853	15.79
88005	9	1993	0.06371	0.1273	0.2388	0.1213	0.07514	0.003736	0.02819	0.1732	0.1533	0.4242	0.5708	7.05073	4.38521	5.22
88005	14	1993	0.06449	0.03687	0.03528	0.04254	0.03446	0.005629	0.0286	0.05829	0.2052	0.178	0.4754	4.58321	5.95818	9.14
88005	19	1993	0.02682	0.04181	0.1029	0.04338	0.0355	0.008966	0.06048	0.3766	2.141	0.1636	1.18	3.00687	8.16151	0
88005	24	1993	0.02799	0.04699	0.03476	0.09703	0.0509	0.003011	0.04193	0.08857	0.09459	0.3413	0.3268	4.36155	9.46915	20.91
88005	29	1993	0.08186	0.2381	1.604	0.5606	0.1904	0.002689	0.1254	0.09876	0.02967	0.148	0.2904	45.7544	0.917958	0
88005	35	1993	0.1413	0.1897	0.4465	0.2156	0.7931	0.003418	0.2423	0.05753	0.03031	0.1669	0.1757	90.7137	2.20694	11.68
88005	39	1993	0.09032	0.1324	0.029	0.09561	0.2403	0.004346	0.02727	0.2563	0.03103	0.8266	0.6245	62.6575	14.6621	11.32
88005	44	1993	0.08383	0.2355	0.05721	0.04013	0.1177	0.003472	0.0244	0.03812	0.02983	0.2219	0.1198	38.9908	10.6365	31.26
88005	49	1993	0.125	0.04121	0.2474	0.3879	0.07805	0.003312	0.05389	0.06272	0.03037	0.309	0.09256	71.6862	13.4841	17.62
88006	4	1993	0.2434	0.103	0.705	0.1571	0.1419	0.002268	0.007876	0.3635	0.04596	2.057	0.7017	35.6979	12.6939	10.86
88006	9	1993	0.1451	0.2097	0.534	0.4716	1.277	0.001933	0.01211	0.3465	0.122	1.215	0.5544	65.9702	5.12307	46.92
88006	14	1993	0.04928	0.1489	0.07104	0.05041	0.5075	0.00146	0.009015	0.1751	0.08326	1.925	0.8021	19.8852	15.6098	5.89
88006	19	1993	0.1974	0.2324	0.2377	0.224	1.121	0.002653	0.009325	0.4283	0.04582	1.441	0.7204	66.9817	15.0916	0
88006	24	1993	0.1458	0.1384	0.08921	0.04927	0.149	0.002176	0.01171	0.1308	0.7933	1.365	0.9421	28.7597	15.6116	18.17
88006	29	1993	0.04522	0.1055	0.03355	0.04396	0.101	0.001647	0.01108	0.0767	0.04607	0.4167	0.2386	18.963	11.1716	0
88006	34	1993	0.07826	0.287	0.1027	0.07689	0.517	0.001718	0.008471	0.09071	0.04524	0.7765	0.3114	22.6686	18.7374	0
88006	39	1993	0.2966	0.3684	0.1037	0.1207	0.3802	0.002664	0.01869	0.1159	0.04655	0.7866	0.3109	65.941	16.0985	0
88006	44	1993	0.1168	0.2116	0.07175	0.09538	0.1878	0.00263	0.007925	0.4281	0.1281	0.9915	0.6351	20.4754	16.7239	8.9
88006	49	1993	0.04323	0.07162	0.04727	0.07091	0.3136	0.003012	0.007741	0.08721	0.1936	0.3618	0.3659	33.4956	9.59061	33.14
88007	4	1993	0.05908	0.04166	0.02979	0.04436	0.03543	0.00342	0.009623	0.08422	0.07701	0.2163	0.38	9.29966	13.1171	10.5
88007	9	1993	0.02213	0.0372	0.03177	0.0483	0.03626	0.005785	0.007166	0.2319	0.9331	0.3537	1.03	4.64983	9.01263	0
88007	14	1993	0.02589	0.04805	0.04219	0.07041	0.0747	0.002931	0.008345	0.2132	0.1175	0.6637	0.7786	33.1133	11.7647	0
88007	18	1993	0.06144	0.2321	1.24	0.6563	0.2045	0.002867	0.009144	0.2114	0.03142	0.2886	0.1702	58.6395	14.9541	0
88007	25	1993	0.02544	0.07708	0.4811	0.2676	0.1674	0.003929	0.01231	0.2971	0.03089	0.1817	0.1174	83.362	1.17613	12.2
88007	29	1993	0.1723	0.04915	0.09569	0.09415	0.09791	0.002648	0.008225	0.2994	0.507	0.5392	0.4872	32.8183	16.5093	3.64
88007	34	1993	0.03916	0.08522	0.03624	0.06033	0.2636	0.002998	0.008391	0.04867	0.03066	0.838	0.631	44.6644	18.2444	3.31
88007	39	1993	0.02534	0.06958	0.05886	0.0941	0.1184	0.00305	0.007646	0.05751	0.03248	0.4604	0.192	51.4979	8.84451	0
88007	49	1993	0.02691	0.1164	0.191	0.2681	0.1015	0.005795	0.01089	0.04268	0.03011	0.1127	0.149	83.2092	5.10029	0.56
88008	4	1993	0.2381	0.03585	0.3256	0.1669	0.2079	0.001808	0.0334	0.1421	0.02808	0.3328	0.5031	53.3104	22.9579	15.86
88008	9	1993	0.1835	0.0472	0.07897	0.02525	0.1624	0.001062	0.03215	0.05814	0.04967	0.3273	0.1986	36.4625	14.1099	4.87
88008	14	1993	0.1567	0.05373	0.1279	0.136	0.1445	0.002739	0.009007	0.2414	0.09247	0.5719	0.26	51.4622	10.8085	23.6
88008	19	1993	0.07479	0.03918	0.03035	0.04268	0.2762	0.00151	0.01235	0.1386	0.0883	0.6872	0.2554	60.4458	13.661	2.51
88008	24	1993	0.09594	0.1508	0.08098	0.06798	0.3494	0.001479	0.01029	0.264	0.2507	0.7307	0.2609	60.7163	8.42407	8.84
88008	29	1993	0.05662	0.03491	0.03283	0.0795	0.06383	0.001525	0.007505	0.1355	0.02596	0.166	0.2109	13.0186	10.8155	0
88008	34	1993	0.05085	0.05043	0.03522	0.02765	0.03887	0.001183	0.01275	0.1657	0.02701	0.2705	0.2239	9.05963	13.5034	0
88008	39	1993	0.03315	0.03654	0.02711	0.02782	0.03675	0.001397	0.01056	0.08555	0.1332	0.1715	0.1527	10.4931	12.1846	19.06
88008	44	1993	0.033	0.03014	0.02931	0.03881	0.03959	0.001668	0.01394	0.05352	0.06625	0.1432	0.1483	14.118	12.9152	0
88008	49	1993	0.1254	0.05477	0.08019	0.08811	0.1732	0.001069	0.0496	0.2759	0.02633	0.4156	0.1094	91.3305	3.4907	20.5
88012	4	1993	0.09195	0.2659	0.1684	0.05139	0.1336	0.0007855	0.03584	0.1439	0.1049	1.086	0.8093	12.5752	7.47637	9.58
88012	9	1993	0.03631	0.2618	0.0924	0.03849	0.1159	0.001012	0.03586	0.05009	0.07373	0.4148	0.2929	6.48122	6.07972	27.83
88012	14	1993	0.2014	0.9171	0.5155	0.1977	0.5467	0.0008086	0.1203	0.2164	0.1053	0.7985	0.4626	63.7249	12.4642	7.59
88012	19	1993	0.06012	0.6112	0.2749	0.1482	0.6975	0.001106	0.2144	0.04958	0.07216	0.6147	0.7257	59.6049	12.6253	39.91
88923	4	1993	0.1334	1.147	1.57	0.4281	0.1818	0.06767	0.1476	0.1357	0.3176	0.6334	0.1158	99.2554	0.429676	0
88923	9	1993	0.03245	0.5871	1.459	0.511	0.7086	0.06502	0.1667	1.07	0.293	1.924	0.08021	91.3492	4.78236	0
88923	24	1993	0.05502	0.317	1.475	0.3388	0.7969	0.6618	0.4899	0.8687	0.1753	0.8427	0.06298	99.8855	0.114712	0
88923	39	1993	0.06098	0.295	0.6003	0.4393	0.5478	0.7588	0.5759	0.9523	0.1209	1.075	0.04739	94.7007	0.06	0
46006	4	2000	0.02338	0.0374	0.4698	0.0198	0.05719	0.01213	0.007899	0.1138	1.019	1.44	2.203	8.62464	12.6361	7.02
46006	9	2000	0.02298	0.3929	0.3404	0.03747	0.05372	0.003787	0.004477	0.2611	0.7261	0.6158	1.449	10.8914	16.5377	62.91
46006	14	2000	0.02651	0.06002	0.06304	0.01484	0.03033	0.002812	0.004749	0.1549	0.4134	0.9665	0.9456	4.58453	6.81948	0
46006	19	2000	0.07186	0.05456	0.158	0.08341	0.04017	0.002365	0.006057	0.1119	0.7243	1.287	0.7249	16.5188	18.1792	16.06
46006	24	2000	0.06722	0.03686	0.07546	0.01747	0.1025	0.002958	0.004262	0.04372	0.2794	0.3685	0.9313	4.67987	11.714	32.11
46006	30	2000	0.02409	0.03586	0.02095	0.02162	0.02574	0.002939	0.004514	0.03304	0.1158	0.2112	0.1674	0.0573066	7.39255	0
46006	34	2000	0.02716	0.03711	0.02267	0.01595	0.02625	0.002936	0.00525	0.03244	0.234	0.2128	0.4565	0.602755	9.27095	43.04
46006	39	2000	0.02267	0.03456	0.0223	0.01176	0.02065	0.003415	0.006738	0.02957	0.03615	0.2409	0.1634	0.829519	7.29405	12.16
46006	44	2000	0.02565	0.064	0.02459	0.01937	0.04733	0.002534	0.004614	0.03219	0.3164	0.6503	0.1811	3.33142	8.67318	3.31
46006	49	2000	0.02499	0.07937	0.01621	0.01886	0.0917	0.002823	0.005761	0.03061	0.3413	0.4101	0.2493	3.98053	16.7526	68.55
46007	4	2000	0.2304	0.3851	1.569	0.4165	1.094	0.03565	0.1987	0.3747	0.1173	1.046	1.007	70.8	13.1805	60.87
46007	9	2000	0.03164	0.6509	1.372	0.52	0.9067	0.06841	0.6471	1.043	1.082	1.504	0.5268	65.2734	16.8909	28.81
46007	14	2000	0.1497	0.9787	1.163	0.5518	1.537	1.384	0.1636	0.4939	0.9159	0.5352	0.9091	86.8617	8.54848	32.21
46007	19	2000	0.03049	0.3754	0.6348	0.5052	1.197	0.03287	0.8344	0.1143	0.2286	0.2445	0.2833	94.7911	5.06583	17.51
46007	24	2000	0.03159	0.4232	0.3672	0.7243	1.122	0.1894	0.05523	0.7289	0.4539	1.114	1.494	82.4878	10.2608	63.4
46007	29	2000	0.03568	0.4999	0.6959	0.2161	0.1866	0.03136	0.07089	0.2681	0.2562	1.491	0.9699	23.4402	20.2061	30.03
46007	34	2000	0.05888	0.3853	0.3943	0.0468	0.2858	0.02887	0.03946	0.1195	1.714	0.354	0.9808	8.26636	17.9104	38.46
46007	39	2000	0.03233	0.4413	0.1003	0.05071	0.1069	0.03235	0.0349	0.3173	0.9036	0.941	1.447	0.315186	7.47851	31.04
46007	44	2000	0.0598	0.1421	0.1347	0.06831	0.1003	0.041	0.03851	0.08151	0.3604	0.2795	0.4741	11.1207	12.5824	47.61
46007	49	2000	0.08588	0.09289	0.05729	0.06183	0.07064	0.03986	0.03227	0.06845	0.07348	0.1887	0.1641	0.97254	10.2117	21.28
46008	4	2000	0.03817	0.1144	0.4599	0.09771	0.156	0.09801	0.04066	0.1662	2.367	0.4173	1.472	48.7407	19.3761	45.05
46008	9	2000	0.1236	0.3571	1.358	0.4862	1.439	0.3044	0.0904	1.075	1.242	1.452	0.8479	73.3085	11.8406	42.62
46008	14	2000	0.2554	0.2522	0.4251	0.428	0.9479	1.573	0.05514	0.946	3.289	1.065	0.9781	73.0218	12.7007	31.38
46008	19	2000	0.3225	0.1308	0.3014	0.06367	0.6313	0.3484	0.0181	0.08821	0.2503	1.071	1.095	33.5151	16.6714	51.99
46008	24	2000	0.08554	0.4598	1.048	0.1744	0.7942	0.2526	0.1281	0.4776	1.403	0.9863	1.136	61.0936	9.99141	23.5
46008	29	2000	0.06319	0.07244	0.0522	0.04586	0.08762	0.04373	0.01993	0.06004	0.484	0.4785	0.8461	14.2365	11.9403	23.06
46008	34	2000	0.2977	0.5317	0.8615	0.2355	1.265	0.1472	0.0183	0.05451	0.502	0.6361	0.5935	91.2894	6.21777	45.16
46008	39	2000	0.06353	0.1248	0.7772	0.1344	0.7757	0.1455	0.1005	0.426	0.6212	1.211	1.514	60.6468	9.0727	6
46008	44	2000	0.06294	0.0885	0.1603	0.04023	0.07167	0.03419	0.02041	0.2002	0.6972	0.6141	0.6573	40.3267	17.5408	51.96
46008	49	2000	0.2598	0.1906	0.1304	0.03775	0.1727	0.04465	0.02278	0.08473	0.6271	0.3559	0.4259	5.47278	13.7536	24.8
46009	4	2000	0.02503	0.03411	0.0349	0.03021	0.03031	0.003445	0.003919	0.05251	0.3356	0.1178	0.3306	4.62245	13.4941	6.17
46009	9	2000	0.05017	0.06112	0.2356	0.02999	0.02667	0.002106	0.007161	0.2119	0.09458	0.4163	0.458	23.774	9.29165	0.31
46009	14	2000	0.02553	0.06082	0.5466	0.05484	0.0826	0.002542	0.005766	0.7276	2.247	0.9577	1.197	12.5	12.9443	29.75
46055	24	2000	0.03285	0.2062	0.2508	0.6481	3.085	0.01873	0.3967	0.6218	0.05425	1.157	0.3275	72.8339	10.7521	24.21
46055	29	2000	0.09438	0.1258	0.4482	0.384	1.505	0.01598	0.02207	0.336	0.1045	0.5148	0.1839	81.5165	9.5279	0
46055	34	2000	0.0646	0.2512	0.2696	0.1875	0.6035	0.03732	0.02722	0.2761	0.3578	0.443	0.6201	65.6142	17.4512	32.73
46055	39	2000	0.06216	0.1242	0.1019	0.15	0.1538	0.1604	0.029	0.4504	2.778	0.5114	0.4755	46.3366	15.8844	16.03
46055	44	2000	0.03235	0.6877	0.3925	0.8156	1.081	0.01694	0.06195	1.081	0.2593	0.873	0.3822	97.4455	2.06659	8.34
46055	49	2000	0.03287	0.639	0.7007	0.6532	1.249	0.01738	0.02224	0.731	0.1563	0.7859	0.5273	46.3673	18.7071	9.18
46112	9	2000	0.03445	0.08575	0.5501	0.0606	0.08095	0.005584	0.01394	0.1506	0.2705	1.531	0.6603	12.4964	13.127	44.32
46112	14	2000	0.05525	0.1191	0.1544	0.04263	0.04258	0.003685	0.01586	0.2038	0.08665	0.7011	0.4246	21.3754	18.7966	34.91
46112	19	2000	0.6322	0.5085	1.29	0.2686	0.4189	0.02133	0.01553	0.3935	0.4678	1.025	0.7137	37.328	18.2913	21.48
46112	24	2000	0.1242	0.1568	0.1092	0.09974	0.07353	0.006155	0.01283	0.04687	0.9952	0.5764	0.7083	16.1078	11.1207	10.06
46112	27	2000	0.2015	0.2221	0.1896	0.03096	0.184	0.004352	0.01142	0.1824	3.627	1.248	0.5667	15.1359	16.7954	41.4
46112	34	2000	0.03481	0.7787	0.7237	0.06135	0.232	0.003235	0.01422	0.1032	0.04593	0.7888	0.2243	22.8637	15.433	35.37
46112	39	2000	0.06718	0.1948	0.2221	0.0382	0.1878	0.006021	0.02758	0.03701	0.04521	1.007	0.3232	41.3417	15.969	12.22
46112	44	2000	0.08469	0.7911	1.623	0.1963	0.2743	0.005895	0.09619	0.132	0.2852	0.1323	0.4274	36.8044	19.8221	41.54
46112	49	2000	0.03497	0.07638	0.04811	0.02998	0.02908	0.00655	0.01346	0.0391	0.06807	0.7226	0.2469	6.50057	10.7675	25.8
88001	4	2000	0.1939	0.1241	0.05081	0.02004	0.06522	0.006284	0.01904	0.1808	0.1442	1.211	0.204	40.9728	19.3133	56
88001	9	2000	0.04318	0.0875	0.4188	0.06384	0.8028	0.003729	0.09414	0.8438	0.044	0.5104	0.2101	82.016	10.882	20
88001	14	2000	0.1158	0.2274	0.4856	0.1008	0.1089	0.008671	0.01204	0.1631	0.2138	0.9713	0.4211	64.2181	14.6915	7.82
88001	19	2000	0.04174	0.2525	0.2938	0.06836	0.1295	0.02104	0.01377	0.4711	0.04472	0.7784	0.6055	32.4936	20.5268	28.88
88001	24	2000	0.04126	0.2596	0.04172	0.02164	0.03042	0.004254	0.01323	0.1579	0.14	0.6729	0.3102	18.2521	14.384	16.54
88001	29	2000	0.1217	0.1714	0.2436	0.01973	0.04015	0.004951	0.01662	0.1621	0.0459	0.5701	0.5046	21.7927	16.5235	30.68
88001	34	2000	0.1428	0.06729	0.1462	0.01763	0.03835	0.006129	0.01709	0.6643	0.09187	1.114	0.4572	22.3658	16.0207	20.43
88001	39	2000	0.04499	0.1822	0.04788	0.01746	0.0354	0.006574	0.01424	0.07241	0.1346	0.2645	0.1996	22.9555	14.5768	13.19
88001	44	2000	0.1292	0.05722	0.04036	0.01999	0.03867	0.005592	0.01695	0.06757	0.07895	0.1576	0.2001	28.5182	9.9742	6.6
88001	49	2000	0.04343	0.1267	0.05668	0.02287	0.04132	0.006292	0.01045	0.0726	0.09593	0.3184	0.2282	8.20938	12.0709	4.75
88005	4	2000	0.09294	0.02992	0.03776	0.04186	0.04077	0.003951	0.0186	0.03539	0.1275	0.09788	0.4291	2.12095	8.22585	15.68
88005	9	2000	0.0657	0.1518	0.3541	0.1255	0.08649	0.004983	0.02384	0.2367	0.1924	0.4498	0.7876	6.8501	4.49986	5.1
88005	14	2000	0.07127	0.03306	0.02868	0.0366	0.03702	0.00872	0.02314	0.05294	0.2998	0.1597	0.5708	4.32541	6.1014	9.39
88005	19	2000	0.02556	0.03777	0.09193	0.03688	0.03831	0.01364	0.06339	0.3415	0.9858	0.1355	1.837	2.89233	8.24742	0
88005	24	2000	0.02725	0.0425	0.02869	0.0952	0.05501	0.004185	0.04159	0.07638	0.1278	0.38	0.3817	4.18938	9.55524	20.72
88005	29	2000	0.09659	0.2574	1.789	0.3866	0.2133	0.003441	0.2444	0.09701	0.02892	0.1398	0.3382	45.6971	0.97533	0
88005	35	2000	0.1483	0.2156	0.5112	0.2738	0.9345	0.004752	0.4473	0.04777	0.02951	0.1456	0.1855	90.5704	2.32158	11.11
88005	39	2000	0.08747	0.1399	0.02514	0.09594	0.2695	0.005857	0.01892	0.2326	0.03022	0.7905	0.7401	61.3975	15.378	16.76
88005	44	2000	0.09026	0.2377	0.05149	0.03397	0.1435	0.005106	0.01898	0.03344	0.02893	0.1983	0.1232	38.6181	10.7511	30.94
88005	49	2000	0.1435	0.03713	0.2963	0.507	0.08875	0.004664	0.04807	0.06046	0.0296	0.2803	0.09177	69.6822	14.3716	25.1
88006	4	2000	0.225	0.09233	0.725	0.1492	0.1102	0.004474	0.009855	0.2284	0.039	1.255	0.7504	34.8076	13.2108	16.74
88006	9	2000	0.1561	0.1967	0.6425	0.5049	0.9724	0.00478	0.01392	0.247	0.1334	0.8019	0.5222	64.9971	5.66686	42.43
88006	14	2000	0.04356	0.1218	0.07031	0.04751	0.3585	0.004309	0.01006	0.1147	0.07414	1.562	0.7641	19.1679	15.868	8.32
88006	19	2000	0.194	0.207	0.3206	0.2585	0.9332	0.004348	0.0118	0.2608	0.03942	1.053	0.7397	63.6884	18.2131	39.93
88006	24	2000	0.1605	0.1169	0.0966	0.04548	0.1135	0.003873	0.0136	0.08769	0.6244	0.9964	0.9756	28.1868	15.898	17.84
88006	29	2000	0.03998	0.08806	0.03132	0.04303	0.07599	0.004359	0.01322	0.04824	0.03937	0.2816	0.2179	18.2183	11.8018	0
88006	34	2000	0.07181	0.2523	0.1037	0.07192	0.39	0.004452	0.009033	0.05646	0.03798	0.5425	0.293	20.7461	20.0287	10.17
88006	39	2000	0.2749	0.3887	0.07847	0.1221	0.3183	0.004577	0.02873	0.07162	0.03934	0.5328	0.2853	62.7041	18.648	21.35
88006	44	2000	0.1047	0.1845	0.07424	0.08872	0.1486	0.004111	0.008693	0.3113	0.1664	0.6693	0.6137	19.3872	17.268	18.24
88006	49	2000	0.03795	0.05934	0.04068	0.06674	0.2314	0.009012	0.008885	0.05334	0.2364	0.23	0.3385	31.2339	11.022	40.53
88007	4	2000	0.06173	0.03866	0.02425	0.03967	0.03866	0.004527	0.01018	0.08634	0.09689	0.1871	0.4111	9.32836	13.1171	10.5
88007	9	2000	0.02172	0.03412	0.02823	0.04165	0.03754	0.008462	0.006511	0.214	0.8906	0.3631	1.23	4.42021	9.18485	0
88007	14	2000	0.02538	0.04591	0.03526	0.06099	0.08617	0.003954	0.009052	0.1922	0.1137	0.6687	0.9202	31.9369	12.5681	12.1
88007	18	2000	0.05765	0.2196	0.906	0.7414	0.2301	0.004425	0.00991	0.1912	0.03087	0.2977	0.1825	56.6303	16.1596	28.43
88007	25	2000	0.02516	0.07335	0.3822	0.3157	0.1952	0.005435	0.01328	0.2729	0.0298	0.1795	0.1179	83.3046	1.20482	11.9
88007	29	2000	0.1923	0.04904	0.06857	0.09625	0.1072	0.00362	0.009343	0.4278	0.6698	0.5151	0.5336	30.8155	17.6252	16.72
88007	34	2000	0.0413	0.09279	0.02866	0.05545	0.3117	0.004379	0.007861	0.04107	0.02962	0.8154	0.7182	42.5416	19.564	27.86
88007	39	2000	0.02442	0.0631	0.0447	0.08894	0.1275	0.004475	0.006711	0.05055	0.03157	0.4606	0.2191	45.0499	11.4979	14.15
88007	49	2000	0.02576	0.1315	0.1753	0.2787	0.1147	0.008485	0.0107	0.03678	0.02954	0.09636	0.16	81.2321	6.16046	0.47
88008	4	2000	0.3151	0.03351	0.3402	0.1965	0.2291	0.002592	0.05809	0.133	0.0278	0.3388	0.6095	52.2499	23.7317	17.39
88008	9	2000	0.1654	0.04621	0.07731	0.02352	0.1959	0.001486	0.05649	0.05168	0.05411	0.2803	0.2105	35.3177	14.7682	4.65
88008	14	2000	0.1979	0.05182	0.1439	0.1564	0.1536	0.004036	0.008088	0.2165	0.1206	0.511	0.29	50.086	11.5539	25.81
88008	19	2000	0.07912	0.03696	0.02522	0.04931	0.2804	0.002217	0.01195	0.1231	0.121	0.7136	0.2788	58.6453	15.0614	3.61
88008	24	2000	0.1038	0.1429	0.08905	0.06033	0.4295	0.002085	0.009302	0.2595	0.2887	0.6688	0.2762	58.3668	9.39828	11.58
88008	29	2000	0.06465	0.03328	0.02814	0.07536	0.06626	0.002109	0.00672	0.1376	0.02568	0.1354	0.2273	12.5894	11.0443	24.36
88008	34	2000	0.05361	0.04716	0.03149	0.02497	0.04243	0.001647	0.01172	0.1836	0.02686	0.2319	0.2592	8.80161	13.5321	31.77
88008	39	2000	0.03217	0.03436	0.02419	0.02625	0.04043	0.00203	0.00978	0.07422	0.07331	0.1511	0.1685	10.2351	12.2706	18.92
88008	44	2000	0.03166	0.02883	0.02328	0.03673	0.04293	0.002262	0.01255	0.04617	0.08687	0.1193	0.1645	13.0871	13.2589	0
88008	49	2000	0.1405	0.05282	0.09183	0.08826	0.2002	0.001618	0.0982	0.2334	0.02626	0.3727	0.1103	91.1302	3.97711	17.99
88012	4	2000	0.0693	0.1233	0.1479	0.04185	0.0979	0.007463	0.02584	0.1385	0.1126	1.288	1.252	12.0882	7.67688	9.33
88012	9	2000	0.02662	0.1365	0.08894	0.03419	0.08623	0.01295	0.0257	0.04136	0.06349	0.4966	0.4373	6.30915	6.22311	27.19
88012	14	2000	0.1622	0.5213	0.5773	0.2235	0.4417	0.006803	0.1534	0.199	0.1142	0.864	0.6271	62.5788	13.553	28.76
88012	19	2000	0.04954	0.3098	0.2435	0.1251	0.544	0.009421	0.2803	0.04078	0.07165	0.638	0.9966	51.9897	15.1159	68.37
88923	4	2000	0.1627	1.211	2.585	0.5008	0.186	0.07962	0.08667	0.108	1.202	0.5254	0.1328	98.8259	0.687482	37.5
88923	9	2000	0.03256	0.6977	1.744	0.4715	0.7885	0.0751	0.1067	0.8748	0.6534	1.782	0.08796	90.4612	5.44101	21.05
88923	14	2000	0.03133	0.4522	0.8431	0.5505	0.6883	0.0782	0.2319	1.104	0.3188	1.661	0.0993	98.537	0.0286451	0
88923	24	2000	0.06125	0.2704	1.123	0.2758	0.8432	0.8703	0.4074	0.8493	0.1954	0.8408	0.06785	100	0.200746	85.72
88923	39	2000	0.05088	0.288	0.5635	0.3471	0.6152	1.07	0.6618	1.08	0.1596	0.9493	0.05134	94.8909	0.06	0
46006	4	2009	0.02427	0.04613	1.791	0.0213	0.06845	0.05587	0.01457	0.1765	6.033	2.025	2.921	3.78115	15.3824	57.92
46006	9	2009	0.0247	0.784	0.8949	0.05197	0.06531	0.01361	0.005604	0.2997	0.8486	0.7247	1.833	7.88191	18.8593	78.12
46006	14	2009	0.02689	0.08376	0.1186	0.01527	0.03287	0.01062	0.005807	0.2255	0.9382	1.41	0.8274	2.95129	8.10888	15.54
46006	19	2009	0.08554	0.06877	0.2341	0.1072	0.04696	0.0098	0.007799	0.1272	2.591	1.61	0.7085	13.1692	20.2977	30.03
46006	24	2009	0.07223	0.04707	0.1126	0.01651	0.1159	0.0161	0.005655	0.04756	0.7149	0.4413	1.012	3.70264	12.3708	35.73
46006	30	2009	0.02462	0.04323	0.03209	0.01955	0.02727	0.01632	0.006132	0.0334	0.2204	0.2041	0.1476	0.0572902	7.39043	0
46006	34	2009	0.02812	0.04834	0.03179	0.0195	0.02906	0.01089	0.00521	0.03632	0.3634	0.2323	0.3681	0.172265	9.5033	44.71
46006	39	2009	0.02332	0.0424	0.0341	0.01227	0.02322	0.01627	0.01	0.03378	0.05987	0.2391	0.1381	0.515021	7.49642	11.84
46006	44	2009	0.02767	0.08002	0.03456	0.01862	0.05589	0.01116	0.005625	0.0358	0.5164	0.6075	0.1616	2.29753	8.78805	3.27
46006	49	2009	0.02666	0.1149	0.02401	0.0186	0.1118	0.01533	0.006466	0.03576	1.175	0.4189	0.2388	2.7205	17.4971	78.39
46007	4	2009	0.2535	0.3655	2.071	0.5368	2.567	0.0209	0.2296	0.2362	0.0788	0.9327	0.7404	64.55	17.9134	64.32
46007	9	2009	0.03581	0.5858	1.374	0.8357	1.571	0.04823	0.9362	0.9409	1.813	1.112	0.4272	44.9757	35.156	78.49
46007	14	2009	0.165	0.9634	1.395	0.5647	2.907	0.8183	0.1601	0.4195	1.09	0.3605	0.7176	71.4573	22.6334	54.38
46007	19	2009	0.03437	0.3522	0.69	0.7213	2.39	0.01893	1.453	0.06852	0.1721	0.1506	0.215	89.18	8.78901	63.19
46007	24	2009	0.03618	0.4425	0.4227	0.978	2.186	0.1307	0.03859	0.6017	0.2445	0.6894	1.223	77.2141	13.8435	81.79
46007	29	2009	0.04115	0.4925	1.106	0.2333	0.3542	0.01838	0.05499	0.1771	0.1511	1.156	0.8103	16.6571	24.4419	66.97
46007	34	2009	0.07306	0.3406	0.3757	0.0446	0.5324	0.01695	0.02792	0.08154	1.912	0.2412	0.8946	4.64983	20.0344	64.33
46007	39	2009	0.0382	0.4588	0.102	0.04888	0.2058	0.01917	0.02093	0.2233	0.9089	0.7007	1.262	0.200573	7.53582	30.8
46007	44	2009	0.07286	0.1127	0.1408	0.06204	0.1776	0.02506	0.02075	0.04638	0.2117	0.1714	0.3609	8.97105	13.7289	56.15
46007	49	2009	0.1048	0.07192	0.04904	0.0584	0.1224	0.02604	0.01908	0.03848	0.04789	0.1058	0.1104	0.800915	10.2689	21.16
46008	4	2009	0.03293	0.08447	0.4922	0.04985	0.1316	0.05015	0.02841	0.0999	2.334	0.2977	1.065	39.5821	26.6171	71.29
46008	9	2009	0.1127	0.2425	1.52	0.2108	1.417	0.1262	0.1055	0.6899	0.6515	1.162	0.6539	65.7012	18.3252	67.92
46008	14	2009	0.2333	0.1959	0.5178	0.2595	1.054	0.7679	0.04739	0.6249	1.644	0.7868	0.8439	63.1126	20.7509	82.6
46008	19	2009	0.3633	0.09848	0.158	0.02768	0.6486	0.1853	0.0119	0.04968	0.1618	0.8743	0.9561	28.961	20.3215	51.97
46008	24	2009	0.07545	0.3398	1.037	0.08174	0.7576	0.1343	0.1555	0.2809	1.027	0.7548	0.9955	52.1179	17.4871	21.93
46008	29	2009	0.05452	0.04926	0.03713	0.01819	0.0849	0.02252	0.01302	0.02896	0.733	0.3575	0.6968	11.4811	13.8921	25.83
46008	34	2009	0.3183	0.4705	0.9594	0.1236	1.383	0.07676	0.01145	0.02681	0.2989	0.4524	0.4535	83.1232	12.235	64.41
46008	39	2009	0.06083	0.08382	0.8356	0.05369	0.7013	0.07587	0.09065	0.2503	0.5608	0.9195	1.274	56.4807	11.3591	5.03
46008	44	2009	0.05632	0.06663	0.109	0.01724	0.0647	0.01508	0.01516	0.09194	0.3655	0.4115	0.4278	36.7651	19.9312	55.69
46008	49	2009	0.2169	0.1313	0.0992	0.01699	0.1587	0.02095	0.01748	0.04165	0.5257	0.2506	0.3185	4.55587	14.4986	33.01
46009	4	2009	0.02649	0.0323	0.03261	0.0318	0.03723	0.005612	0.004371	0.04837	0.87	0.09789	0.3504	3.87486	13.9208	5.98
46009	9	2009	0.05299	0.06684	0.2291	0.03345	0.03204	0.003639	0.009691	0.2698	0.1701	0.4049	0.505	22.3624	10.3784	0.28
46009	14	2009	0.02798	0.06536	0.6187	0.0659	0.1039	0.004205	0.007427	0.9182	3.235	0.963	1.283	11.4303	13.5327	45.29
46055	24	2009	0.03387	0.1936	0.2045	0.7846	4.036	0.02794	0.74	0.9228	0.05445	1.303	0.3922	57.9926	22.7338	55.34
46055	29	2009	0.1079	0.1125	0.4099	0.4057	1.785	0.02227	0.0184	0.2988	0.1266	0.4457	0.1915	70.0601	18.4158	63.35
46055	34	2009	0.07021	0.2382	0.2596	0.1578	0.7262	0.0611	0.02495	0.2824	0.6639	0.4086	0.7723	54.0184	25.6602	47.43
46055	39	2009	0.0701	0.1183	0.07782	0.1186	0.1669	0.3371	0.02318	0.447	2.648	0.4898	0.602	36.7487	22.4957	35.62
46055	44	2009	0.03375	0.8469	0.5074	0.8454	1.363	0.02415	0.07361	1.265	0.3241	0.8851	0.48	94.3169	4.90815	4.67
46055	49	2009	0.03459	0.7533	1.073	0.8488	1.387	0.02346	0.0205	0.8999	0.2074	0.7963	0.6643	37.7358	25.2716	23.87
46112	9	2009	0.03677	0.08147	0.7649	0.07265	0.102	0.007945	0.01599	0.1562	0.377	1.69	0.8735	9.54428	14.1874	59.59
46112	14	2009	0.05644	0.1128	0.1789	0.04869	0.04734	0.005724	0.0189	0.2622	0.119	0.7092	0.5256	15.9312	21.7192	58.84
46112	19	2009	0.6852	0.5593	1.49	0.2516	0.4884	0.03283	0.02001	0.4907	0.7016	0.9996	0.8327	30.0946	21.3815	32.17
46112	24	2009	0.1623	0.1571	0.1297	0.1028	0.08737	0.009766	0.01516	0.04769	1.412	0.546	0.8798	12.5824	11.9805	19.38
46112	27	2009	0.2721	0.2652	0.2029	0.02823	0.2056	0.007303	0.01113	0.2301	4.562	1.186	0.6231	11.2192	18.2599	39.51
46112	34	2009	0.0371	1.048	0.7523	0.06799	0.3066	0.004972	0.01774	0.1152	0.05065	0.8683	0.2311	18.5196	17.2335	46.1
46112	39	2009	0.08257	0.183	0.2547	0.03469	0.2196	0.008829	0.04352	0.03564	0.04984	1.172	0.4029	36.8979	18.0046	35.51
46112	44	2009	0.09534	0.8755	2.825	0.2723	0.3179	0.008553	0.2323	0.1574	0.3099	0.109	0.5363	30.1779	23.58	51.58
46112	49	2009	0.03791	0.06732	0.04349	0.02997	0.03288	0.01048	0.01791	0.03736	0.06912	0.7335	0.2534	5.09883	11.3721	24.69
88001	4	2009	0.2174	0.1245	0.04464	0.01998	0.07508	0.009826	0.02482	0.2188	0.1984	1.186	0.2511	29.2906	28.8043	70.91
88001	9	2009	0.04798	0.08411	0.2934	0.06589	1.203	0.005834	0.1646	0.5819	0.05342	0.4432	0.2121	66.5235	22.8522	51.38
88001	14	2009	0.1425	0.2068	0.4643	0.1353	0.1369	0.01307	0.01258	0.1716	0.2224	1.028	0.5127	52.6542	22.439	49.61
88001	19	2009	0.04571	0.2551	0.3018	0.08212	0.1438	0.03788	0.01405	0.5831	0.05423	0.6818	0.7236	21.7802	27.7905	81.68
88001	24	2009	0.04489	0.2847	0.04132	0.02186	0.03685	0.00639	0.01616	0.1668	0.1838	0.6554	0.3636	11.5186	18.0229	66.45
88001	29	2009	0.1557	0.1936	0.2541	0.01921	0.04644	0.007793	0.02308	0.1862	0.0567	0.5553	0.7055	13.2016	21.9931	50
88001	34	2009	0.146	0.06515	0.1922	0.01826	0.04545	0.00958	0.01916	0.9321	0.1276	1.011	0.6215	15.7623	20.0402	43.98
88001	39	2009	0.04944	0.2102	0.04301	0.01854	0.04077	0.01025	0.01679	0.06798	0.1795	0.2359	0.2416	16.8772	18.4558	21.93
88001	44	2009	0.1694	0.05492	0.03711	0.02264	0.04538	0.009077	0.0218	0.06305	0.08756	0.1324	0.2274	21.5248	15.1906	18.3
88001	49	2009	0.04686	0.1283	0.05456	0.02239	0.04875	0.009746	0.01027	0.06781	0.1445	0.2945	0.2571	4.74693	13.8976	22.84
88005	4	2009	0.2371	0.05819	0.04561	0.0448	0.07103	0.002132	0.01882	0.05605	0.3641	0.2053	0.476	1.31843	8.56979	41.47
88005	9	2009	0.1334	0.4001	0.7925	0.1522	0.1641	0.002349	0.02741	0.6869	0.3755	1.208	1.28	4.95844	5.41702	24.86
88005	14	2009	0.1604	0.06102	0.03419	0.03618	0.06576	0.004776	0.02449	0.08876	1.054	0.3406	0.7538	3.03638	6.64566	9.91
88005	19	2009	0.04884	0.07059	0.1117	0.03461	0.06826	0.00691	0.0805	0.5895	1.264	0.2629	3.361	2.08989	8.73175	0
88005	24	2009	0.05545	0.07805	0.03289	0.1085	0.09595	0.003019	0.05085	0.1224	0.2815	1.049	0.4713	2.98422	10.33	26.94
88005	29	2009	0.2682	0.5972	2.986	0.2789	0.3883	0.0009065	0.6139	0.1838	0.04348	0.3208	0.4467	43.4596	2.23752	1.28
88005	35	2009	0.3035	0.5376	0.7753	0.4125	1.766	0.002316	1.029	0.07309	0.04488	0.3077	0.2123	86.9628	5.35817	56.68
88005	39	2009	0.1905	0.3095	0.03141	0.1165	0.4868	0.003383	0.01513	0.3847	0.04569	1.81	0.9655	51.9611	21.9009	53.33
88005	44	2009	0.2581	0.5069	0.06276	0.03213	0.296	0.002245	0.01817	0.05362	0.04369	0.4222	0.1362	35.0731	12.5036	67.21
88005	49	2009	0.3311	0.07019	0.4911	0.7787	0.1678	0.003158	0.04993	0.1114	0.04581	0.6159	0.09841	60.9218	19.3816	28.65
88006	4	2009	0.3197	0.0745	0.8934	0.1422	0.1203	0.006486	0.01131	0.1972	0.055	1.101	0.8737	22.1424	18.5526	44.43
88006	9	2009	0.2682	0.1795	0.9862	0.52	1.014	0.003929	0.0175	0.2454	0.3216	0.7794	0.511	52.7039	11.6166	43.84
88006	14	2009	0.05776	0.09111	0.08583	0.05065	0.3358	0.003695	0.01118	0.1078	0.1096	1.958	0.7636	13.4864	18.9096	11.68
88006	19	2009	0.3307	0.1662	0.5697	0.2974	1.07	0.006199	0.01733	0.2213	0.05458	1.148	0.8015	40.2348	31.1283	57.96
88006	24	2009	0.2821	0.08662	0.1359	0.04192	0.1168	0.003099	0.0144	0.08334	0.8454	1.078	1.05	20.7104	20.1375	24.04
88006	29	2009	0.05274	0.06546	0.03625	0.03876	0.07921	0.003661	0.01191	0.04328	0.05467	0.2832	0.2057	14.122	13.4059	33.98
88006	34	2009	0.1011	0.2085	0.1325	0.07279	0.4008	0.003447	0.008825	0.04956	0.05217	0.5527	0.2981	13.7694	22.8629	66.5
88006	39	2009	0.4011	0.3877	0.06928	0.1213	0.3811	0.003195	0.04588	0.06131	0.05439	0.5341	0.2757	45.2306	26.4394	63.69
88006	44	2009	0.1456	0.1492	0.09874	0.07628	0.1639	0.003205	0.008671	0.3276	0.2114	0.6618	0.6206	11.945	21.5698	54.98
88006	49	2009	0.05109	0.04538	0.04585	0.05796	0.2333	0.005118	0.01148	0.04614	0.6285	0.212	0.3225	26.7182	12.6289	39.91
88007	4	2009	0.1336	0.07046	0.02746	0.04259	0.0701	0.002165	0.01387	0.1706	0.1941	0.3826	0.4857	4.90815	15.9013	51.81
88007	9	2009	0.04248	0.06576	0.03336	0.04047	0.06323	0.004563	0.007448	0.3707	1.465	0.9304	1.662	1.98048	9.87371	0
88007	14	2009	0.0508	0.09046	0.04112	0.05941	0.162	0.001632	0.01452	0.3182	0.1654	1.634	1.227	25.961	16.0929	42.42
88007	18	2009	0.1093	0.4255	0.904	0.9579	0.4266	0.003103	0.01442	0.324	0.04641	0.7694	0.2127	51.2055	19.5465	64.31
88007	25	2009	0.04968	0.1441	0.3837	0.4422	0.3701	0.003372	0.01835	0.4561	0.04508	0.4369	0.1281	81.7269	1.97935	27.54
88007	29	2009	0.4246	0.1034	0.0642	0.1134	0.1917	0.002065	0.01748	1.227	1.18	1.188	0.6277	23.2332	24.3205	44.94
88007	34	2009	0.08885	0.2146	0.03055	0.06228	0.6059	0.002079	0.009748	0.06291	0.04488	1.927	0.9173	34.4234	26.7068	59.73
88007	39	2009	0.04737	0.1199	0.04621	0.09655	0.2243	0.003028	0.006954	0.08374	0.04864	1.139	0.2767	37.2611	16.9757	72.26
88007	49	2009	0.05001	0.3267	0.2232	0.3325	0.2136	0.003697	0.01473	0.06017	0.04499	0.1933	0.1879	77.3287	8.45514	26.1
88008	4	2009	0.7615	0.02703	0.4554	0.3377	0.3347	0.0082	0.1957	0.09986	0.04718	0.3696	0.7269	36.0275	37.0307	75.24
88008	9	2009	0.235	0.03906	0.09654	0.03113	0.3257	0.006057	0.1928	0.03814	0.09999	0.2463	0.2147	22.9823	23.0109	67.42
88008	14	2009	0.3091	0.04266	0.2115	0.2542	0.2165	0.01101	0.01242	0.1555	0.2729	0.4701	0.3188	32.1961	26.4048	70.14
88008	19	2009	0.1179	0.02985	0.02555	0.08563	0.3692	0.01135	0.02034	0.08899	0.2852	0.7944	0.303	44.6827	26.0435	84.2
88008	24	2009	0.1577	0.1208	0.119	0.08114	0.7083	0.008656	0.01383	0.2144	0.2994	0.6429	0.2849	50.0716	14.8095	8.12
88008	29	2009	0.07979	0.0264	0.03094	0.1039	0.09068	0.006283	0.01164	0.1184	0.04359	0.1145	0.2455	8.04006	13.4478	29.36
88008	34	2009	0.08023	0.03636	0.03659	0.0334	0.06246	0.006668	0.02132	0.1737	0.04609	0.2038	0.3016	4.41387	15.1906	66.8
88008	39	2009	0.04381	0.02767	0.02764	0.03553	0.05835	0.008227	0.01875	0.05336	0.1157	0.1363	0.1794	6.67622	14.0974	41.47
88008	44	2009	0.04247	0.02415	0.02484	0.05154	0.05996	0.007795	0.02034	0.03272	0.1975	0.1012	0.1712	9.04926	15.5212	44.28
88008	49	2009	0.2546	0.04606	0.148	0.1249	0.3122	0.00634	0.3763	0.1474	0.04417	0.3434	0.108	79.7711	12.6466	33.49
88012	4	2009	0.1052	0.1364	0.1644	0.03122	0.1269	0.005601	0.02743	0.1779	0.2045	1.126	1.35	7.96333	10.7419	15.99
88012	9	2009	0.04029	0.1683	0.1077	0.02862	0.1169	0.00585	0.03039	0.04406	0.08915	0.4346	0.4448	3.61342	7.22684	46.03
88012	14	2009	0.2596	0.7136	0.75	0.3064	0.6405	0.007821	0.3253	0.2417	0.2127	0.6829	0.5615	49.4842	18.9685	32.17
88012	19	2009	0.08389	0.3641	0.2428	0.1016	0.773	0.009917	0.5763	0.04578	0.1212	0.4788	0.9011	42.7713	19.6965	66.42
88923	4	2009	0.1335	1.123	2.625	0.6206	0.2102	0.05298	0.04334	0.05958	0.2678	0.3306	0.1432	98.4541	0.973933	26.47
88923	9	2009	0.02911	0.755	1.223	0.433	0.9679	0.04829	0.05624	0.4807	0.1971	1.265	0.09259	86.4795	7.84651	60.58
88923	14	2009	0.02672	0.431	0.4846	0.5493	0.8014	0.05235	0.1658	0.7465	0.1229	1.357	0.1074	97.8205	0.315096	18.18
88923	24	2009	0.06066	0.193	0.5575	0.2147	0.9849	0.6671	0.2754	0.5953	0.1344	0.666	0.06956	98.7121	1.06108	81.08
88923	39	2009	0.04399	0.2361	0.3197	0.2632	0.7819	0.9181	0.6606	0.8417	0.07466	0.6413	0.05206	93.3984	1.32	97.83

## Sheet: Sheet3
OLDCode_Perl	NEWCode_Perl	Route	Stop	Year	New ED % using OLD extent	Compact%	NEWED_Branch%	OLDED_Bridge%	NEWED_Bridge%	OLDED_Core%	NEWED_Core%	OLDED_Edge%	NEWED_Edge%	OLDED_Islet%	NEWED_Islet%	OLDED_Loop%	NEWED_Loop%	Compact%
1	1	46006	4	1986	10.8929	42.62	42.62	0	0	0	0	0	0	60	57.38	0	0	42.62
5	5	46006	9	1986	22.9242	0	0	0	0	0	0	0	0	100	100	0	0	0
	9	46006	14	1986	4.62633	0	0		0		0		0		100		0	0
11	13	46006	19	1986	16.221	16.49	12.09	0	0	0	0	0	2.2	100	85.71	0	0	16.49
	17	46006	24	1986	15.1899	0	0		0		0		0		100		0	0
18	21	46006	30	1986	9.12343	78.42	56.86	0	0	0	1.96	0	9.8	100	31.37	0	0	78.42
22	25	46006	34	1986	10.1083	0	0	0	0	0	0	0	0	100	100	0	0	0
	29	46006	39	1986	1.79	0	0		0		0		0		100		0	0
26	33	46006	44	1986	11.7541	60	24.62	0	0	0	4.62	0	15.38	100	55.38	0	0	60
	37	46006	49	1986	5.73477	0	0		0		0		0		100		0	0
33	41	46007	4	1986	3.21429	0	0	0	0	0	0	0	0	100	100	0	0	0
37	45	46007	9	1986	5.3286	0	0	0	0	0	0	0	0	100	100	0	0	0
41	49	46007	14	1986	1.26126	0	0	0	0	0	0	0	0	100	100	0	0	0
	56	46007	24	1986	12.1212	0	0		0		0		0		100		0	0
51	60	46007	29	1986	20.9302	0	0	0	0	0	0	0	0	100	100	0	0	0
55	64	46007	34	1986	28.0797	76.79	30.97	0	0	0	3.23	0	7.1	100	30.32	0	28.39	76.79
	68	46007	39	1986	8.28829	0	0		0		0		0		100		0	0
60	72	46007	44	1986	17.1735	13.55	6.25	0	0	0	1.04	0	3.13	100	89.58	0	0	13.55
	76	46007	49	1986	0.714286	0	0		0		0		0		100		0	0
64	80	46008	4	1986	10.32	36.21	6.9	0	0	0	0	0	5.17	100	68.97	0	18.97	36.21
68	84	46008	9	1986	2.34657	0	0	0	0	0	0	0	0	100	100	0	0	0
	88	46008	14	1986	10.5169	0	0		0		0		0		100		0	0
	92	46008	19	1986	12.9964	18.05	2.78		0		1.39		6.94		88.89		0	18.05
	96	46008	24	1986	5.16934	0	0		0		0		0		100		0	0
	100	46008	29	1986	4.90018	96.3	7.41		0		14.81		37.04		40.74		0	96.3
83	104	46008	34	1986	7.19424	0	0	0	0	0	0	0	0	100	100	0	0	0
87	108	46008	39	1986	4.99109	0	0	0	0	0	0	0	0	100	100	0	0	0
91	112	46008	44	1986	19.2171	25.92	5.56	0	0	0	3.7	0	8.33	100	82.41	0	0	25.92
	116	46008	49	1986	13.8489	74.03	42.86		0		1.3		9.09		35.06		11.69	74.03
98	120	46009	4	1986	10.3074	5.26	0	0	0	0	0	0	0	100	94.74	0	5.26	5.26
102	124	46009	9	1986	7.81528	0	0	0	0	0	0	0	0	100	100	0	0	0
	128	46009	14	1986	16.221	4.4	0		0		0		2.2		97.8		0	4.4
108	132	46055	24	1986	9.98217	10.71	10.71	0	0	0	0	0	0	100	89.29	0	0	10.71
112	136	46055	29	1986	4.29338	0	0	0	0	0	0	0	0	100	100	0	0	0
116	140	46055	34	1986	20.7957	83.48	29.57	0	0	0	2.61	0	11.3	100	27.83	0	28.7	83.48
120	144	46055	39	1986	21.7469	13.12	5.74	0	0	0	0.82	0	3.28	100	90.16	0	0	13.12
124	148	46055	49	1986	3.38681	0	0	0	0	0	0	0	0	100	100	0	0	0
128	152	46112	9	1986	9.85663	114.55	52.73	0	0	8.33	3.64	25	29.09	0	14.55	0	0	114.55
132	156	46112	14	1986	17.8571	13	4	0	0	2.04	1	8.16	4	81.63	91	0	0	13
136	160	46112	19	1986	23.4767	22.14	13.74	0	0	2.56	0.76	12.82	3.82	38.46	81.68	0	0	22.14
140	164	46112	24	1986	7.51342	0	0	0	0	0	0	0	0	100	100	0	0	0
144	168	46112	27	1986	14.1071	65.82	29.11	0	0	0	1.27	0	5.06	100	39.24	0	25.32	65.82
148	172	46112	34	1986	4.48029	0	0	0	0	0	0	0	0	100	100	0	0	0
152	176	46112	39	1986	15.8929	16.86	3.37	0	0	0	2.25	0	5.62	100	88.76	0	0	16.86
156	180	46112	44	1986	14.2599	0	0	0	0	0	0	0	0	100	100	0	0	0
160	184	46112	49	1986	15.3137	69.88	46.99	0	0	0	0	0	4.82	100	34.94	0	13.25	69.88
164	188	88001	4	1986	16.0714	65.55	20	0	0	0	1.11	0	4.44	100	38.89	0	35.56	65.55
168	192	88001	9	1986	3.73665	0	0	0	0	0	0	0	0	100	100	0	0	0
172	196	88001	14	1986	14.2857	0	0	0	0	0	0	0	0	100	100	0	0	0
176	200	88001	19	1986	22.5	65.88	49.21	0	0	0	0	0	0	100	34.13	0	16.67	65.88
180	204	88001	24	1986	9.38628	44.23	11.54	0	0	0	1.92	0	5.77	100	61.54	0	19.23	44.23
184	208	88001	29	1986	15.7143	32.96	1.14	0	3.41	0	3.41	0	12.5	100	79.55	0	0	32.96
188	212	88001	34	1986	18.4448	0	0	0	0	0	0	0	0	100	100	0	0	0
192	216	88001	39	1986	10.0901	82.15	41.07	0	0	3.57	5.36	17.86	17.86	53.57	35.71	0	0	82.15
196	220	88001	44	1986	5.89286	0	0	0	0	0	0	0	0	100	100	0	0	0
200	224	88001	49	1986	14.7687	0	0	0	0	0	0	0	0	100	100	0	0	0
204	228	88005	4	1986	4.48029	40	0	0	0	0	0	0	20	100	80	0	0	40
208	232	88005	9	1986	3.76344	90.47	33.33	0	0	0	9.52	0	23.81	100	33.33	0	0	90.47
212	236	88005	14	1986	10.1968	0	0	0	0	0	0	0	0	100	100	0	0	0
216	240	88005	19	1986	8.94454	0	0	0	0	0	0	0	0	100	100	0	0	0
220	244	88005	24	1986	2.34234	92.31	23.08	0	0	0	7.69	0	30.77	100	38.46	0	0	92.31
226	250	88005	39	1986	14.1071	43.03	7.59	0	0	0	2.53	0	8.86	100	65.82	0	15.19	43.03
230	254	88005	44	1986	11.7117	93.85	35.38	0	0	0	4.62	0	21.54	100	27.69	0	10.77	93.85
234	258	88005	49	1986	10	0	0	0	0	0	0	0	0	100	100	0	0	0
238	262	88006	4	1986	12.1377	20.91	14.93	0	0	0	0	3.92	2.99	76.47	82.09	0	0	20.91
242	266	88006	9	1986	2.66904	0	0	0	0	0	0	0	0	100	100	0	0	0
246	270	88006	14	1986	18.4783	0	0	0	0	0	0	0	0	100	100	0	0	0
250	274	88006	19	1986	13.5231	0	0	0	0	0	0	0	0	100	100	0	0	0
254	278	88006	24	1986	10.2334	29.83	8.77	0	0	0	0	0	10.53	100	80.7	0	0	29.83
258	282	88006	29	1986	6.41711	0	0	0	0	0	0	0	0	100	100	0	0	0
262	286	88006	34	1986	26.506	0	0	0	0	0	0	0	0	100	100	0	0	0
266	290	88006	39	1986	14.8479	54.21	43.37	0	0	0	1.2	0	4.82	100	50.6	0	0	54.21
270	294	88006	44	1986	16.25	2.2	2.2	0	0	0	0	0	0	100	97.8	0	0	2.2
274	298	88006	49	1986	6.08229	0	0	0	0	0	0	0	0	100	100	0	0	0
278	302	88007	4	1986	11.3718	25.4	0	0	0	0	0	0	12.7	100	87.3	0	0	25.4
	306	88007	9	1986	13.7432	0	0		0		0		0		100		0	0
282	310	88007	14	1986	10.0901	0	0	0	0	0	0	0	0	100	100	0	0	0
286	314	88007	18	1986	8.12274	0	0	0	0	0	0	0	0	100	100	0	0	0
290	318	88007	29	1986	33.3333	12.83	2.67	0	0	0	1.6	0	4.28	100	91.44	0	0	12.83
294	322	88007	34	1986	15.5797	0	0	0	0	0	0	0	0	100	100	0	0	0
298	326	88007	39	1986	16.7266	0	0	0	0	0	0	0	0	100	100	0	0	0
302	330	88007	49	1986	1.06952	0	0	0	0	0	0	0	0	100	100	0	0	0
306	334	88008	4	1986	14.1577	49.37	15.19	0	0	0	0	0	0	100	50.63	0	34.18	49.37
310	338	88008	9	1986	21.0339	0	0	0	0	0	0	0	0	100	100	0	0	0
314	342	88008	14	1986	10.1786	0	0	0	0	0	0	0	0	100	100	0	0	0
318	346	88008	19	1986	11.2903	4.76	1.59	0	0	9.52	3.17	0	0	90.48	95.24	0	0	4.76
322	350	88008	24	1986	9.09091	0	0	0	0	0	0	0	0	100	100	0	0	0
	354	88008	29	1986	12.1646	0	0		0		0		0		100		0	0
328	358	88008	34	1986	9.12343	0	0	0	0	0	0	0	0	100	100	0	0	0
332	362	88008	39	1986	2.51799	0	0	0	0	0	0	0	0	100	100	0	0	0
336	366	88008	44	1986	10.4796	0	0	0	0	0	0	0	0	100	100	0	0	0
340	370	88008	49	1986	6.42857	66.11	19.26	0	0	0	0	0	5.55	100	38.52	0	35.75	66.11
344	374	88012	4	1986	5.36673	0	0	0	0	0	0	0	0	100	100	0	0	0
348	378	88012	9	1986	8.48375	106.38	46.81	0	0	4.17	12.77	16.67	23.4	16.67	17.02	0	0	106.38
352	382	88012	14	1986	6.95187	25.64	15.38	0	0	0	0	5.71	5.13	77.14	79.49	0	0	25.64
356	386	88012	19	1986	16.3993	92.38	48.91	0	0	4.92	5.43	14.75	17.39	31.15	25	0	3.26	92.38
2	2	46006	4	1993	10.8929	42.62	42.62	0	0	0	0	0	0	60	57.38	0	0	42.62
6	6	46006	9	1993	23.6462	0	0	0	0	0	0	0	0	100	100	0	0	0
	10	46006	14	1993	4.62633	0	0		0		0		0		100		0	0
12	14	46006	19	1993	16.934	65.27	51.58	0	0	0	1.05	0	6.32	100	41.05	0	0	65.27
15	18	46006	24	1993	16.2749	0	0	0	0	0	0	0	0	100	100	0	0	0
19	22	46006	30	1993	9.12343	78.42	56.86	0	0	0	1.96	0	9.8	100	31.37	0	0	78.42
23	26	46006	34	1993	10.1083	0	0	0	0	0	0	0	0	100	100	0	0	0
	30	46006	39	1993	1.79	0	0		0		0		0		100		0	0
27	34	46006	44	1993	13.0199	54.17	22.22	0	0	0	4.17	0	13.89	100	59.72	0	0	54.17
30	38	46006	49	1993	7.16846	0	0	0	0	0	0	0	0	100	100	0	0	0
34	42	46007	4	1993	4.46429	0	0	0	0	0	0	0	0	100	100	0	0	0
38	46	46007	9	1993	7.46004	0	0	0	0	0	0	0	0	100	100	0	0	0
42	50	46007	14	1993	5.94595	0	0	0	0	0	0	0	0	100	100	0	0	0
45	53	46007	19	1993	0.533808	0	0	0	0	0	0	0	0	100	100	0	0	0
48	57	46007	24	1993	11.5865	0	0	0	0	0	0	0	0	100	100	0	0	0
52	61	46007	29	1993	20.9302	0	0	0	0	0	0	0	0	100	100	0	0	0
56	65	46007	34	1993	28.0797	76.79	30.97	0	0	0	3.23	0	7.1	100	30.32	0	28.39	76.79
	69	46007	39	1993	8.28829	0	0		0		0		0		100		0	0
61	73	46007	44	1993	19.678	40	6.36	0	0	0	8.18	0	12.73	100	72.73	0	0	40
	77	46007	49	1993	0.714286	0	0		0		0		0		100		0	0
65	81	46008	4	1993	11.032	33.87	6.45	0	0	0	0	0	4.84	100	70.97	0	17.74	33.87
69	85	46008	9	1993	4.51264	0	0	0	0	0	0	0	0	100	100	0	0	0
72	89	46008	14	1993	10.8734	0	0	0	0	0	0	0	0	100	100	0	0	0
75	93	46008	19	1993	13.3574	17.57	2.7	0	0	0	1.35	0	6.76	100	89.19	0	0	17.57
78	97	46008	24	1993	5.34759	0	0	0	0	0	0	0	0	100	100	0	0	0
	101	46008	29	1993	4.90018	96.3	7.41		0		14.81		37.04		40.74		0	96.3
84	105	46008	34	1993	8.45324	38.29	0	0	0	0	8.51	0	14.89	100	76.6	0	0	38.29
88	109	46008	39	1993	6.77362	0	0	0	0	0	0	0	0	100	100	0	0	0
92	113	46008	44	1993	19.7509	25.23	5.41	0	0	0	3.6	0	8.11	100	82.88	0	0	25.23
95	117	46008	49	1993	14.0288	84.61	29.49	0	2.56	0	2.56	0	19.23	100	34.62	0	11.54	84.61
99	121	46009	4	1993	10.8499	5	0	0	0	0	0	0	0	100	95	0	5	5
103	125	46009	9	1993	7.81528	0	0	0	0	0	0	0	0	100	100	0	0	0
	129	46009	14	1993	16.221	4.4	0		0		0		2.2		97.8		0	4.4
109	133	46055	24	1993	9.98217	10.71	10.71	0	0	0	0	0	0	100	89.29	0	0	10.71
113	137	46055	29	1993	5.54562	0	0	0	0	0	0	0	0	100	100	0	0	0
117	141	46055	34	1993	22.7848	78.58	27.78	0	0	0	2.38	0	10.32	100	31.75	0	27.78	78.58
121	145	46055	39	1993	21.7469	13.12	5.74	0	0	0	0.82	0	3.28	100	90.16	0	0	13.12
125	149	46055	49	1993	7.48663	19.04	4.76	0	0	0	0	7.32	7.14	87.8	88.1	0	0	19.04
129	153	46112	9	1993	10.0358	119.65	46.43	0	0	7.69	5.36	23.08	33.93	7.69	14.29	0	0	119.65
133	157	46112	14	1993	17.8571	13	4	0	0	2.04	1	8.16	4	81.63	91	0	0	13
137	161	46112	19	1993	24.3728	21.34	13.24	0	0	2.27	0.74	11.36	3.68	45.45	82.35	0	0	21.34
141	165	46112	24	1993	7.69231	0	0	0	0	0	0	0	0	100	100	0	0	0
145	169	46112	27	1993	15.3571	69.77	26.74	0	0	0	2.33	0	6.98	100	37.21	0	26.74	69.77
149	173	46112	34	1993	5.01792	0	0	0	0	0	0	0	0	100	100	0	0	0
153	177	46112	39	1993	15.8929	16.86	3.37	0	0	0	2.25	0	5.62	100	88.76	0	0	16.86
157	181	46112	44	1993	14.9819	0	0	0	0	0	0	0	0	100	100	0	0	0
161	185	46112	49	1993	14.7163	69.88	46.99	0	0	0	0	0	4.82	100	34.94	0	13.25	69.88
165	189	88001	4	1993	17.3214	60.82	18.56	0	0	0	1.03	0	4.12	100	43.3	0	32.99	60.82
169	193	88001	9	1993	5.51601	0	0	0	0	0	0	0	0	100	100	0	0	0
173	197	88001	14	1993	15.009	0	0	0	0	0	0	0	0	100	100	0	0	0
177	201	88001	19	1993	22.5	65.88	49.21	0	0	0	0	0	0	100	34.13	0	16.67	65.88
181	205	88001	24	1993	9.38628	44.23	11.54	0	0	0	1.92	0	5.77	100	61.54	0	19.23	44.23
185	209	88001	29	1993	15.7143	32.96	1.14	0	3.41	0	3.41	0	12.5	100	79.55	0	0	32.96
189	213	88001	34	1993	18.6257	0	0	0	0	0	0	0	0	100	100	0	0	0
193	217	88001	39	1993	10.0901	82.15	41.07	0	0	3.57	5.36	17.86	17.86	53.57	35.71	0	0	82.15
197	221	88001	44	1993	5.89286	0	0	0	0	0	0	0	0	100	100	0	0	0
201	225	88001	49	1993	14.7687	0	0	0	0	0	0	0	0	100	100	0	0	0
205	229	88005	4	1993	4.48029	40	0	0	0	0	0	0	20	100	80	0	0	40
209	233	88005	9	1993	4.83871	70.38	25.93	0	0	0	7.41	0	18.52	100	48.15	0	0	70.38
213	237	88005	14	1993	10.1968	0	0	0	0	0	0	0	0	100	100	0	0	0
217	241	88005	19	1993	8.94454	0	0	0	0	0	0	0	0	100	100	0	0	0
221	245	88005	24	1993	2.34234	92.31	23.08	0	0	0	7.69	0	30.77	100	38.46	0	0	92.31
227	251	88005	39	1993	22.3214	27.2	4.8	0	0	0	1.6	0	5.6	100	78.4	0	9.6	27.2
231	255	88005	44	1993	12.0721	91.06	34.33	0	0	0	4.48	0	20.9	100	29.85	0	10.45	91.06
235	259	88005	49	1993	11.0714	0	0	0	0	0	0	0	0	100	100	0	0	0
239	263	88006	4	1993	12.1377	20.91	14.93	0	0	0	0	3.92	2.99	76.47	82.09	0	0	20.91
243	267	88006	9	1993	4.4484	0	0	0	0	0	0	0	0	100	100	0	0	0
247	271	88006	14	1993	18.4783	0	0	0	0	0	0	0	0	100	100	0	0	0
251	275	88006	19	1993	14.0569	0	0	0	0	0	0	0	0	100	100	0	0	0
255	279	88006	24	1993	10.2334	29.83	8.77	0	0	0	0	0	10.53	100	80.7	0	0	29.83
259	283	88006	29	1993	6.41711	0	0	0	0	0	0	0	0	100	100	0	0	0
263	287	88006	34	1993	20.1802	0	0	0	0	0	0	0	0	100	100	0	0	0
267	291	88006	39	1993	15.7424	52.29	42.05	0	0	0	1.14	0	4.55	100	52.27	0	0	52.29
271	295	88006	44	1993	16.4286	2.17	2.17	0	0	0	0	0	0	100	97.83	0	0	2.17
275	299	88006	49	1993	6.08229	0	0	0	0	0	0	0	0	100	100	0	0	0
279	303	88007	4	1993	11.7329	24.62	0	0	0	0	0	0	12.31	100	87.69	0	0	24.62
	307	88007	9	1993	13.7432	0	0		0		0		0		100		0	0
283	311	88007	14	1993	10.6306	0	0	0	0	0	0	0	0	100	100	0	0	0
287	315	88007	18	1993	9.20578	0	0	0	0	0	0	0	0	100	100	0	0	0
291	319	88007	29	1993	33.3333	12.83	2.67	0	0	0	1.6	0	4.28	100	91.44	0	0	12.83
295	323	88007	34	1993	15.942	0	0	0	0	0	0	0	0	100	100	0	0	0
299	327	88007	39	1993	19.7842	0	0	0	0	0	0	0	0	100	100	0	0	0
303	331	88007	49	1993	1.42602	0	0	0	0	0	0	0	0	100	100	0	0	0
307	335	88008	4	1993	24.552	47.45	23.36	0	0	0	0	0	0	100	52.55	0	24.09	47.45
311	339	88008	9	1993	22.1034	0	0	0	0	0	0	0	0	100	100	0	0	0
315	343	88008	14	1993	13.9286	0	0	0	0	0	0	0	0	100	100	0	0	0
319	347	88008	19	1993	20.0717	2.68	0.89	0	0	4.65	1.79	0	0	95.35	97.32	0	0	2.68
323	351	88008	24	1993	12.1212	30.88	14.71	0	0	0	1.47	0	7.35	100	76.47	0	0	30.88
	355	88008	29	1993	12.1646	0	0		0		0		0		100		0	0
329	359	88008	34	1993	9.12343	0	0	0	0	0	0	0	0	100	100	0	0	0
333	363	88008	39	1993	2.51799	0	0	0	0	0	0	0	0	100	100	0	0	0
337	367	88008	44	1993	10.6572	0	0	0	0	0	0	0	0	100	100	0	0	0
341	371	88008	49	1993	8.39286	61.69	17.02	0	0	0	0	0	6.38	100	44.68	0	31.91	61.69
345	375	88012	4	1993	5.36673	0	0	0	0	0	0	0	0	100	100	0	0	0
349	379	88012	9	1993	8.48375	106.38	46.81	0	0	4.17	12.77	16.67	23.4	16.67	17.02	0	0	106.38
353	383	88012	14	1993	6.95187	25.64	15.38	0	0	0	0	5.71	5.13	77.14	79.49	0	0	25.64
357	387	88012	19	1993	16.3993	92.38	48.91	0	0	4.92	5.43	14.75	17.39	31.15	25	0	3.26	92.38
3	3	46006	4	2000	11.6071	43.08	43.08	0	0	0	0	0	0	66.67	56.92	0	0	43.08
7	7	46006	9	2000	28.8809	90.63	47.5	0	0	0	1.25	0	6.25	100	15.62	0	29.38	90.63
9	11	46006	14	2000	6.40569	0	0	0	0	0	0	0	0	100	100	0	0	0
13	15	46006	19	2000	18.0036	65.34	40.59	0	0	0	0.99	0	5.94	100	40.59	0	11.88	65.34
16	19	46006	24	2000	18.8065	74.99	24.04	0	19.23	0	2.88	0	14.42	100	39.42	0	0	74.99
20	23	46006	30	2000	9.12343	78.42	56.86	0	0	0	1.96	0	9.8	100	31.37	0	0	78.42
24	27	46006	34	2000	10.6498	0	0	0	0	0	0	0	0	100	100	0	0	0
	31	46006	39	2000	1.79	0	0		0		0		0		100		0	0
28	35	46006	44	2000	13.5624	51.99	21.33	0	0	0	4	0	13.33	100	61.33	0	0	51.99
31	39	46006	49	2000	10.0358	85.73	17.86	0	0	0	1.79	0	14.29	100	28.57	0	37.5	85.73
35	43	46007	4	2000	7.32143	0	0	0	0	0	0	0	0	100	100	0	0	0
39	47	46007	9	2000	13.6767	20.77	5.19	0	0	0	2.6	0	6.49	100	85.71	0	0	20.77
43	51	46007	14	2000	12.2523	69.11	44.12	0	0	1.47	1.47	11.76	11.76	42.65	42.65	0	0	69.11
46	54	46007	19	2000	1.9573	0	0	0	0	0	0	0	0	100	100	0	0	0
49	58	46007	24	2000	13.9037	80.76	34.62	0	2.56	0	2.56	0	20.51	100	39.74	0	0	80.76
53	62	46007	29	2000	22.0036	0	0	0	0	0	0	0	0	100	100	0	0	0
57	66	46007	34	2000	29.7101	76.84	28.05	0	0	0	3.05	0	6.71	100	29.88	0	32.32	76.84
	70	46007	39	2000	8.28829	0	0		0		0		0		100		0	0
62	74	46007	44	2000	20.7513	103.45	36.21	0	0	0	10.34	0	20.69	100	17.24	0	15.52	103.45
	78	46007	49	2000	0.714286	0	0		0		0		0		100		0	0
66	82	46008	4	2000	16.0142	53.33	11.11	0	18.89	0	1.11	0	8.89	100	55.56	0	4.44	53.33
70	86	46008	9	2000	9.20578	0	0	0	0	0	0	0	0	100	100	0	0	0
73	90	46008	14	2000	13.0125	0	0	0	0	0	0	0	0	100	100	0	0	0
76	94	46008	19	2000	16.6065	91.3	27.17	0	0	0	7.61	0	28.26	100	36.96	0	0	91.3
79	98	46008	24	2000	8.3779	82.98	46.81	0	0	0	2.13	0	17.02	100	34.04	0	0	82.98
81	102	46008	29	2000	6.35209	74.28	5.71	0	0	0	11.43	0	28.57	100	54.29	0	0	74.28
85	106	46008	34	2000	12.0504	74.63	11.94	0	0	1.64	7.46	13.11	22.39	60.66	47.76	11.48	10.45	74.63
89	110	46008	39	2000	9.09091	0	0	0	0	0	0	0	0	100	100	0	0	0
93	114	46008	44	2000	22.7758	22.66	5.47	0	0	0	3.13	0	7.03	100	84.38	0	0	22.66
96	118	46008	49	2000	14.2086	96.2	16.46	0	2.53	0	5.06	0	30.38	100	34.18	0	11.39	96.2
100	122	46009	4	2000	11.0307	4.92	0	0	0	0	0	0	0	100	95.08	0	4.92	4.92
104	126	46009	9	2000	8.17052	0	0	0	0	0	0	0	0	100	100	0	0	0
106	130	46009	14	2000	16.5775	4.3	0	0	0	0	0	0	2.15	100	97.85	0	0	4.3
110	134	46055	24	2000	13.369	9.33	9.33	0	0	0	0	0	0	96.43	90.67	0	0	9.33
114	138	46055	29	2000	7.33453	43.91	17.07	0	0	4.35	2.44	21.74	12.2	43.48	68.29	0	0	43.91
118	142	46055	34	2000	24.5931	78.69	30.15	0	0	0	2.21	0	9.56	100	30.88	0	27.21	78.69
122	146	46055	39	2000	22.1034	12.92	5.65	0	0	0	0.81	0	3.23	100	90.32	0	0	12.92
126	150	46055	49	2000	16.221	8.8	2.2	0	0	0	0	5.26	3.3	91.23	94.51	0	0	8.8
130	154	46112	9	2000	10.2151	119.29	24.56	0	22.81	7.14	5.26	21.43	33.33	14.29	14.04	0	0	119.29
134	158	46112	14	2000	19.6429	12.74	4.55	0	0	1.75	0.91	7.02	3.64	82.46	90.91	0	0	12.74
138	162	46112	19	2000	29.7491	17.46	10.84	0	0	1.45	0.6	7.25	3.01	65.22	85.54	0	0	17.46
142	166	46112	24	2000	8.22898	0	0	0	0	0	0	0	0	100	100	0	0	0
146	170	46112	27	2000	17.3214	68.05	29.9	0	0	0	2.06	0	6.19	100	38.14	0	23.71	68.05
150	174	46112	34	2000	6.63082	0	0	0	0	0	0	0	0	100	100	0	0	0
154	178	46112	39	2000	16.25	16.48	3.3	0	0	0	2.2	0	5.49	100	89.01	0	0	16.48
158	182	46112	44	2000	18.0505	0	0	0	0	0	0	0	0	100	100	0	0	0
162	186	46112	49	2000	15.4255	71.27	41.38	0	0	0	0	0	4.6	100	33.33	0	20.69	71.27
166	190	88001	4	2000	17.3214	60.82	18.56	0	0	0	1.03	0	4.12	100	43.3	0	32.99	60.82
170	194	88001	9	2000	6.40569	0	0	0	0	0	0	0	0	100	100	0	0	0
174	198	88001	14	2000	15.7324	0	0	0	0	0	0	0	0	100	100	0	0	0
178	202	88001	19	2000	22.8571	80.48	53.13	0	0	0	1.56	0	4.69	100	24.22	0	16.41	80.48
182	206	88001	24	2000	9.74729	42.6	11.11	0	0	0	1.85	0	5.56	100	62.96	0	18.52	42.6
186	210	88001	29	2000	16.6071	31.2	1.08	0	3.23	0	3.23	0	11.83	100	80.65	0	0	31.2
190	214	88001	34	2000	20.2532	52.67	19.64	0	0	0	0.89	0	7.14	100	54.46	0	17.86	52.67
194	218	88001	39	2000	10.0901	82.15	41.07	0	0	3.57	5.36	17.86	17.86	53.57	35.71	0	0	82.15
198	222	88001	44	2000	5.89286	0	0	0	0	0	0	0	0	100	100	0	0	0
202	226	88001	49	2000	14.7687	0	0	0	0	0	0	0	0	100	100	0	0	0
206	230	88005	4	2000	4.48029	40	0	0	0	0	0	0	20	100	80	0	0	40
210	234	88005	9	2000	5.19713	65.52	24.14	0	0	0	6.9	0	17.24	100	51.72	0	0	65.52
214	238	88005	14	2000	10.1968	0	0	0	0	0	0	0	0	100	100	0	0	0
218	242	88005	19	2000	8.94454	0	0	0	0	0	0	0	0	100	100	0	0	0
222	246	88005	24	2000	2.34234	92.31	23.08	0	0	0	7.69	0	30.77	100	38.46	0	0	92.31
224	248	88005	29	2000	0.180505	0	0	0	0	0	0	0	0	100	100	0	0	0
228	252	88005	39	2000	24.1071	48.14	14.81	0	0	2.17	2.22	17.39	11.11	69.57	62.96	0	8.89	48.14
232	256	88005	44	2000	12.0721	91.06	34.33	0	0	0	4.48	0	20.9	100	29.85	0	10.45	91.06
236	260	88005	49	2000	11.25	0	0	0	0	0	0	0	0	100	100	0	0	0
240	264	88006	4	2000	12.3188	20.59	14.71	0	0	0	0	3.92	2.94	76.47	82.35	0	0	20.59
244	268	88006	9	2000	5.69395	0	0	0	0	0	0	0	0	100	100	0	0	0
248	272	88006	14	2000	18.4783	0	0	0	0	0	0	0	0	100	100	0	0	0
252	276	88006	19	2000	16.1922	0	0	0	0	0	0	0	0	100	100	0	0	0
256	280	88006	24	2000	10.2334	29.83	8.77	0	0	0	0	0	10.53	100	80.7	0	0	29.83
260	284	88006	29	2000	6.77362	0	0	0	0	0	0	0	0	100	100	0	0	0
264	288	88006	34	2000	21.982	0	0	0	0	0	0	0	0	100	100	0	0	0
268	292	88006	39	2000	18.6047	55.78	34.62	0	0	0	1.92	0	9.62	100	53.85	0	0	55.78
272	296	88006	44	2000	16.7857	18.09	8.51	0	0	0	1.06	0	4.26	100	86.17	0	0	18.09
276	300	88006	49	2000	6.08229	0	0	0	0	0	0	0	0	100	100	0	0	0
280	304	88007	4	2000	11.7329	24.62	0	0	0	0	0	0	12.31	100	87.69	0	0	24.62
	308	88007	9	2000	14.1049	0	0		0		0		0		100		0	0
284	312	88007	14	2000	11.7117	0	0	0	0	0	0	0	0	100	100	0	0	0
288	316	88007	18	2000	10.6498	0	0	0	0	0	0	0	0	100	100	0	0	0
292	320	88007	29	2000	33.8681	12.63	2.63	0	0	0	1.58	0	4.21	100	91.58	0	0	12.63
296	324	88007	34	2000	16.8478	0	0	0	0	0	0	0	0	100	100	0	0	0
300	328	88007	39	2000	23.2014	20.94	6.98	0	0	2.63	0.78	21.05	6.2	52.63	85.27	2.63	0.78	20.94
304	332	88007	49	2000	2.49554	0	0	0	0	0	0	0	0	100	100	0	0	0
308	336	88008	4	2000	25.448	45.78	22.54	0	0	0	0	0	0	100	54.23	0	23.24	45.78
312	340	88008	9	2000	23.3512	0	0	0	0	0	0	0	0	100	100	0	0	0
316	344	88008	14	2000	16.0714	0	0	0	0	0	0	0	0	100	100	0	0	0
320	348	88008	19	2000	21.5054	2.5	0.83	0	0	3.39	1.67	0	0	96.61	97.5	0	0	2.5
324	352	88008	24	2000	13.0125	28.77	13.7	0	0	0	1.37	0	6.85	100	78.08	0	0	28.77
326	356	88008	29	2000	12.3435	65.21	40.58	0	0	0	1.45	0	11.59	100	46.38	0	0	65.21
330	360	88008	34	2000	9.12343	0	0	0	0	0	0	0	0	100	100	0	0	0
334	364	88008	39	2000	2.51799	0	0	0	0	0	0	0	0	100	100	0	0	0
338	368	88008	44	2000	10.8348	0	0	0	0	0	0	0	0	100	100	0	0	0
342	372	88008	49	2000	10.3571	55.18	15.52	0	0	0	0	0	6.9	100	51.72	0	25.86	55.18
346	376	88012	4	2000	5.9034	0	0	0	0	0	0	0	0	100	100	0	0	0
350	380	88012	9	2000	8.48375	106.38	46.81	0	0	4.17	12.77	16.67	23.4	16.67	17.02	0	0	106.38
354	384	88012	14	2000	8.02139	22.21	13.33	0	0	0	0	4.88	4.44	80.49	82.22	0	0	22.21
358	388	88012	19	2000	17.4688	92.86	52.04	0	0	4.55	5.1	13.64	16.33	30.3	23.47	0	3.06	92.86
4	4	46006	4	2009	16.9643	97.9	23.16	0	32.63	0	2.11	0	20	93.75	22.11	0	0	97.9
8	8	46006	9	2009	34.7748	107.25	35.23	0	27.98	0	6.74	0	18.65	100	11.4	0	0	107.25
10	12	46006	14	2009	10.1423	59.64	15.79	0	0	0	8.77	0	17.54	100	57.89	0	0	59.64
14	16	46006	19	2009	19.2513	95.37	66.67	0	0	0	0.93	18.75	8.33	68.75	12.96	0	11.11	95.37
17	20	46006	24	2009	19.349	72.89	23.36	0	18.69	0	2.8	0	14.02	100	41.12	0	0	72.89
21	24	46006	30	2009	9.12343	78.42	56.86	0	0	0	1.96	0	9.8	100	31.37	0	0	78.42
25	28	46006	34	2009	11.7329	0	0	0	0	0	0	0	0	100	100	0	0	0
	32	46006	39	2009	1.79	0	0		0		0		0		100		0	0
29	36	46006	44	2009	13.9493	50.66	20.78	0	0	0	3.9	0	12.99	100	62.34	0	0	50.66
32	40	46006	49	2009	10.3943	93.1	13.79	0	0	0	5.17	0	20.69	100	27.59	0	32.76	93.1
36	44	46007	4	2009	12.5	0	0	0	0	0	0	0	0	100	100	0	0	0
40	48	46007	9	2009	29.4118	56.97	33.94	0	0	0	4.85	0	9.09	100	52.12	0	0	56.97
44	52	46007	14	2009	30.1444	99.41	25.75	16.46	14.37	6.33	7.19	15.82	20.96	52.53	21.56	0	10.18	99.41
47	55	46007	19	2009	2.84698	0	0	0	0	0	0	0	0	100	100	0	0	0
50	59	46007	24	2009	16.7558	71.28	27.66	0	2.13	0	3.19	0	19.15	100	47.87	0	0	71.28
54	63	46007	29	2009	27.0125	59.6	19.87	0	16.56	0	3.31	0	9.93	100	50.33	0	0	59.6
58	67	46007	34	2009	33.5145	120.54	37.84	0	20	0	7.03	0	24.32	100	3.78	0	7.03	120.54
59	71	46007	39	2009	8.46847	0	0	0	0	0	0	0	0	100	100	0	0	0
63	75	46007	44	2009	22.7191	110.24	37.8	0	0	0	10.24	0	20.47	100	10.24	0	21.26	110.24
	79	46007	49	2009	0.714286	0	0		0		0		0		100		0	0
67	83	46008	4	2009	25.6228	90.97	31.94	0	35.42	0	1.39	0	11.11	100	20.14	0	0	90.97
71	87	46008	9	2009	19.6751	102.74	29.36	0	0	0	2.75	0	16.51	100	13.76	0	37.61	102.74
74	91	46008	14	2009	14.795	0	0	0	0	0	0	0	0	100	100	0	0	0
77	95	46008	19	2009	17.5407	91.74	25.77	0	0	0	7.22	0	26.8	100	35.05	0	5.15	91.74
80	99	46008	24	2009	12.4777	64.28	24.29	0	0	0	5.71	0	17.14	100	52.86	0	0	64.28
82	103	46008	29	2009	6.53358	72.23	5.56	0	0	0	11.11	0	27.78	100	55.56	0	0	72.23
86	107	46008	34	2009	16.7266	92.47	16.13	0	15.05	1.16	6.45	9.3	24.73	40.7	32.26	30.23	5.38	92.47
90	111	46008	39	2009	12.8342	0	0	0	0	0	0	0	0	100	100	0	0	0
94	115	46008	44	2009	24.3772	21.17	5.11	0	0	0	2.92	0	6.57	100	85.4	0	0	21.17
97	119	46008	49	2009	14.7482	92.69	15.85	0	2.44	0	4.88	0	29.27	100	36.59	0	10.98	92.69
101	123	46009	4	2009	11.0108	4.92	0	0	0	0	0	0	0	100	95.08	0	4.92	4.92
105	127	46009	9	2009	8.70337	0	0	0	0	0	0	0	0	100	100	0	0	0
107	131	46009	14	2009	17.6471	5.05	1.01	0	0	0	0	0	2.02	85.71	96.97	0	0	5.05
111	135	46055	24	2009	31.7291	57.3	23.03	0	0	0	1.12	2.31	6.18	85.38	48.88	0	20.79	57.3
115	139	46055	29	2009	17.0251	123.15	51.58	17.57	13.68	6.76	7.37	22.97	25.26	9.46	2.11	0	0	123.15
119	143	46055	34	2009	27.8481	94.8	25.97	0	14.94	0	5.84	0	20.13	100	25.32	0	7.79	94.8
123	147	46055	39	2009	25.1337	60.99	21.99	0	0	2	2.84	16	15.6	42	54.61	14	4.96	60.99
127	151	46055	49	2009	27.758	5.12	1.28	0	0	0	0	2.44	1.92	95.93	96.79	0	0	5.12
131	155	46112	9	2009	10.3943	118.97	24.14	0	24.14	6.67	5.17	20	32.76	13.33	13.79	0	0	118.97
135	159	46112	14	2009	23.2143	16.16	6.92	0	0	1.33	0.77	5.33	3.08	81.33	86.92	0	2.31	16.16
139	163	46112	19	2009	34.2294	38.74	12.57	0	0	1.12	2.09	5.62	8.9	73.03	70.16	0	6.28	38.74
143	167	46112	24	2009	8.94454	0	0	0	0	0	0	0	0	100	100	0	0	0
147	171	46112	27	2009	17.8253	66	29	0	0	0	2	0	6	100	40	0	23	66
151	175	46112	34	2009	8.76565	0	0	0	0	0	0	0	0	100	100	0	0	0
155	179	46112	39	2009	16.6071	16.14	3.23	0	0	0	2.15	0	5.38	100	89.25	0	0	16.14
159	183	46112	44	2009	23.4657	0	0	0	0	0	0	0	0	100	100	0	0	0
163	187	46112	49	2009	15.6306	73.88	42.05	0	0	0	0	0	4.55	100	30.68	0	22.73	73.88
167	191	88001	4	2009	24.7772	89.93	23.02	0	0	3.92	4.32	17.65	12.95	33.33	23.02	31.37	36.69	89.93
171	195	88001	9	2009	20.9964	0	0	0	0	0	0	0	0	100	100	0	0	0
175	199	88001	14	2009	26.5823	32.64	8.16	0	0.68	0	2.04	0	10.88	100	78.23	0	0	32.64
179	203	88001	19	2009	30.7143	86.62	30.81	0	0	0	5.23	0	9.3	100	22.67	0	31.98	86.62
183	207	88001	24	2009	14.4404	31.25	7.5	0	0	0	1.25	0	3.75	100	72.5	0	15	31.25
187	211	88001	29	2009	18.5714	27.88	0.96	0	2.88	0	2.88	0	10.58	100	82.69	0	0	27.88
191	215	88001	34	2009	22.0615	92.61	27.87	0	16.39	0	2.46	0	14.75	100	22.13	0	16.39	92.61
195	219	88001	39	2009	13.5379	93.33	36	0	0	2.38	4	11.9	13.33	40.48	20	16.67	26.67	93.33
199	223	88001	44	2009	5.89286	0	0	0	0	0	0	0	0	100	100	0	0	0
203	227	88001	49	2009	15.4804	52.86	11.49	0	0	0	2.3	0	11.49	100	58.62	0	16.09	52.86
207	231	88005	4	2009	4.6595	42.31	3.85	0	0	0	0	0	19.23	100	76.92	0	0	42.31
211	235	88005	9	2009	7.51342	47.61	19.05	0	0	0	4.76	0	11.9	100	64.29	0	0	47.61
215	239	88005	14	2009	10.7335	0	0	0	0	0	0	0	0	100	100	0	0	0
219	243	88005	19	2009	9.28571	0	0	0	0	0	0	0	0	100	100	0	0	0
223	247	88005	24	2009	2.34234	92.31	23.08	0	0	0	7.69	0	30.77	100	38.46	0	0	92.31
225	249	88005	29	2009	1.44404	0	0	0	0	0	0	0	0	100	100	0	0	0
229	253	88005	39	2009	36.0071	81.21	19.31	0	21.29	1.01	3.47	8.08	16.34	59.6	35.15	0	4.46	81.21
233	257	88005	44	2009	13.1532	93.16	35.62	0	0	0	8.22	0	21.92	100	28.77	0	5.48	93.16
237	261	88005	49	2009	18.5383	0	0	0	0	0	0	0	0	100	100	0	0	0
241	265	88006	4	2009	14.4928	17.5	12.5	0	0	0	0	3.33	2.5	80	85	0	0	17.5
245	269	88006	9	2009	8.18505	0	0	0	0	0	0	0	0	100	100	0	0	0
249	273	88006	14	2009	19.5652	0	0	0	0	0	0	0	0	100	100	0	0	0
253	277	88006	19	2009	25.4448	0	0	0	0	0	0	0	0	100	100	0	0	0
257	281	88006	24	2009	11.4901	50	14.06	0	0	3.7	1.56	18.52	17.19	62.96	67.19	0	0	50
261	285	88006	29	2009	6.96429	0	0	0	0	0	0	0	0	100	100	0	0	0
265	289	88006	34	2009	23.6036	96.17	22.9	27.45	36.64	3.92	3.05	31.37	16.79	9.8	20.61	0	0	96.17
269	293	88006	39	2009	25.5814	96.5	26.57	0	0	0	9.09	0	21.68	100	25.17	0	17.48	96.5
273	297	88006	44	2009	20.3571	23.69	13.16	0	0	0	1.75	0	4.39	100	80.7	0	0	23.69
277	301	88006	49	2009	6.60714	0	0	0	0	0	0	0	0	100	100	0	0	0
281	305	88007	4	2009	15.1625	77.38	19.05	0	10.71	0	2.38	0	21.43	100	44.05	0	2.38	77.38
	309	88007	9	2009	14.1049	0	0		0		0		0		100		0	0
285	313	88007	14	2009	13.8489	28.56	7.79	0	0	0	1.3	0	6.49	100	77.92	0	6.49	28.56
289	317	88007	18	2009	14.2599	0	0	0	0	0	0	0	0	100	100	0	0	0
293	321	88007	29	2009	39.9287	76.35	34.38	0	19.2	0	3.13	0	9.82	100	33.48	0	0	76.35
297	325	88007	34	2009	21.0145	0	0	0	0	0	0	0	0	100	100	0	0	0
301	329	88007	39	2009	29.1367	113.58	40.12	0	19.75	4.35	4.94	13.04	19.14	42.03	5.56	21.74	10.49	113.58
305	333	88007	49	2009	3.00353	29.4	5.88	0	0	0	0	11.76	11.76	82.35	82.35	0	0	29.4
309	337	88008	4	2009	40.681	107.04	24.23	0	43.17	0	3.96	2.31	16.74	85.38	9.69	3.85	2.2	107.04
313	341	88008	9	2009	32.2638	96.68	27.62	0	0	0	1.66	0	6.63	100	9.94	0	54.14	96.68
317	345	88008	14	2009	35	98.97	35.71	0	38.78	0.79	2.04	6.3	11.22	37.8	12.24	33.07	0	98.97
321	349	88008	19	2009	37.3429	108.66	28.85	0	47.6	4.51	4.33	8.27	13.94	33.08	5.29	25.56	0	108.66
325	353	88008	24	2009	22.2816	17.6	4.8	0	0	0	0.8	0	4	100	86.4	0	4	17.6
327	357	88008	29	2009	12.8801	72.23	36.11	0	0	0	2.78	0	16.67	100	44.44	0	0	72.23
331	361	88008	34	2009	11.2701	58.71	20.63	0	3.17	3.04	3.17	9.12	15.87	36.32	57.14	12.16	0	58.71
335	365	88008	39	2009	2.51799	0	0	0	0	0	0	0	0	100	100	0	0	0
339	369	88008	44	2009	12.4113	0	0	0	0	0	0	0	0	100	100	0	0	0
343	373	88008	49	2009	20.3571	59.65	34.21	0	0	0	0	3.9	6.14	94.81	46.49	0	13.16	59.65
347	377	88012	4	2009	11.449	0	0	0	0	0	0	0	0	100	100	0	0	0
351	381	88012	9	2009	8.66426	104.17	45.83	0	0	4	12.5	16	22.92	20	18.75	0	0	104.17
355	385	88012	14	2009	19.4296	57.79	23.85	0	0	0	0	1.94	1.83	41.75	44.04	32.04	30.28	57.79
359	389	88012	19	2009	21.5686	83.46	50.41	0	0	3.41	4.13	10.23	13.22	37.5	29.75	0	2.48	83.46
	390	88923	9	2009	1.25224	0	0	0	0	0	0	0	0	100	100	0	0	0
